# Supplementary material for: N-(1-Allyl-1H-indazol-5-yl)-4-meth­oxy­benzene­sulfonamide hemihydrate
Source: Acta Crystallogr Sect E Struct Rep Online. 2013 Sep 28;69(Pt 10):o1589–90. doi: 10.1107/S1600536813025543 (PMC3790445; doi:10.1107/S1600536813025543)
Supplement: Supplementary file 1 [file e-69-o1589-sup1.cif]

##############################################################################
#                                                                            #
# This CIF contains the data in a paper accepted for publication in          #
# Acta Crystallographica Section E. It conforms to the requirements of       #
# Notes for Authors for Acta Crystallographica Section E, and has been       #
# peer reviewed under the auspices of the IUCr Commission on Journals.       #
#                                                                            #
# Full details of the Crystallographic Information File format               #
# are given in the paper "The Crystallographic Information File (CIF):       #
# a New Standard Archive File for Crystallography" by S. R. Hall, F. H.      #
# Allen and I. D. Brown [Acta Cryst. (1991), A47, 655-685].                  #
#                                                                            #
# The current version of the core CIF dictionary is obtainable from          #
# ftp://ftp.iucr.org/pub/cif_core.dic.                                       #
#                                                                            #
# Software is freely available for graphical display of the structure(s)     #
# in this CIF. For information consult the CIF software page                 #
# http://www.iucr.org/resources/cif/software.                                #
#                                                                            #
# This file may be used for bona fide research purposes within the           #
# scientific community so long as proper attribution is given to the journal # 
# article from which it was obtained.                                        #
#                                                                            #
##############################################################################
data_I
_database_code_depnum_ccdc_archive 'CCDC 960965'
_audit_creation_method     SHELXL-97
_journal_date_recd_electronic     2013-07-29
_journal_date_accepted     2013-09-14
_journal_name_full     'Acta Crystallographica, Section E'
_journal_year     2013
_journal_volume     69
_journal_issue     10
_journal_page_first     o1589
_journal_page_last     o1590
_journal_paper_category     QO
_journal_paper_doi     10.1107/S1600536813025543
_journal_coeditor_code     GK2590
_publ_contact_author_name     'Hakima Chicha'
_publ_contact_author_address
;
Laboratoire de Chimie Organique et Analytique
Universit\'e Sultan Moulay Slimane,
Facult\'e des Sciences et Techniques, B\'eni-Mellal, BP 523, Morocco
;
_publ_contact_author_email     'hakima_chicha@yahoo.fr'
_publ_contact_author_fax     '212 537 77 54 40'
_publ_contact_author_phone     '212 537 77 54 40'
_publ_section_title
;
<i>N</i>-(1-Allyl-1<i>H</i>-indazol-5-yl)-4-methoxybenzenesulfonamide
hemihydrate
;
loop_
    _publ_author_name
    _publ_author_address
    'Chicha, Hakima'
;
Laboratoire de Chimie Organique et Analytique
Universit\'e Sultan Moulay Slimane,
Facult\'e des Sciences et Techniques, B\'eni-Mellal, BP 523,
Morocco
;
    'Rakib, El Mostapha'
;
Laboratoire de Chimie Organique et Analytique
Universit\'e Sultan Moulay Slimane,
Facult\'e des Sciences et Techniques, B\'eni-Mellal, BP 523,
Morocco
;
    'Geffken, Detlef'
;
Department of Pharmaceutical Chemistry, Institute of Pharmacy,
University of Hamburg, Hamburg,
Germany
;
    'Saadi, Mohamed'
;
Laboratoire de Chimie du Solide Appliqu\'ee,
Facult\'e des Sciences, Universit\'e Mohammed V-Agdal
Avenue Ibn Battouta, BP. 1014, Rabat,
Morocco
;
    'El Ammari, Lahcen'
;
Laboratoire de Chimie du Solide Appliqu\'ee,
Facult\'e des Sciences, Universit\'e Mohammed V-Agdal
Avenue Ibn Battouta, BP. 1014, Rabat,
Morocco.
;
_chemical_name_systematic
;
<i>N</i>-(1-Allyl-1<i>H</i>-indazol-5-yl)-4-methoxybenzenesulfonamide
hemihydrate
;
_chemical_name_common     ?
_chemical_formula_moiety     '2(C17 H17 N3 O3 S), H2 O'
_chemical_formula_sum     'C34 H36 N6 O7 S2'
_chemical_formula_iupac     '2C17 H17 N3 O3 S , H2 O'
_chemical_formula_weight     704.81
_chemical_melting_point     370
_symmetry_cell_setting     monoclinic
_symmetry_space_group_name_H-M     'P 1 21/n 1'
_symmetry_space_group_name_Hall     '-P 2yn'
loop_
    _symmetry_equiv_pos_as_xyz
    'x, y, z'
    '-x+1/2, y+1/2, -z+1/2'
    '-x, -y, -z'
    'x-1/2, -y-1/2, z-1/2'
_cell_length_a     8.2099(7)
_cell_length_b     13.8928(12)
_cell_length_c     15.0495(14)
_cell_angle_alpha     90.00
_cell_angle_beta     92.327(3)
_cell_angle_gamma     90.00
_cell_volume     1715.1(3)
_cell_formula_units_Z     2
_cell_measurement_reflns_used     4088
_cell_measurement_theta_min     2.71
_cell_measurement_theta_max     27.88
_cell_measurement_temperature     296(2)
_exptl_crystal_description     block
_exptl_crystal_colour     colourless
_exptl_crystal_size_max     0.38
_exptl_crystal_size_mid     0.36
_exptl_crystal_size_min     0.25
_exptl_crystal_density_diffrn     1.365
_exptl_crystal_density_meas     ?
_exptl_crystal_density_method     'not measured'
_exptl_crystal_F_000     740
_exptl_absorpt_coefficient_mu     0.213
_exptl_absorpt_correction_type     multi-scan
_exptl_absorpt_process_details     '(<i>SADABS</i>; Sheldrick, 2003)'
_exptl_absorpt_correction_T_min     0.693
_exptl_absorpt_correction_T_max     0.747
_exptl_special_details     ?
_diffrn_ambient_temperature     296(2)
_diffrn_radiation_type     MoK\a
_diffrn_radiation_wavelength     0.71073
_diffrn_radiation_source     'fine-focus sealed tube'
_diffrn_radiation_monochromator     graphite
_diffrn_measurement_device_type     'Bruker X8 APEX diffractometer'
_diffrn_measurement_method     '\f and \w scans'
_diffrn_reflns_number     19356
_diffrn_reflns_av_R_equivalents     0.0313
_diffrn_reflns_av_sigmaI/netI     0.0257
_diffrn_reflns_theta_min     2.71
_diffrn_reflns_theta_max     27.88
_diffrn_reflns_theta_full     27.88
_diffrn_measured_fraction_theta_max     1.000
_diffrn_measured_fraction_theta_full     1.000
_diffrn_reflns_limit_h_min     -10
_diffrn_reflns_limit_h_max     10
_diffrn_reflns_limit_k_min     -17
_diffrn_reflns_limit_k_max     18
_diffrn_reflns_limit_l_min     -19
_diffrn_reflns_limit_l_max     19
_refine_special_details
;
Refinement of <i>F</i>^2^ against all reflections. The weighted <i>R</i>-factor
<i>wR</i> and goodness of fit <i>S</i> are based on <i>F</i>^2^, conventional
<i>R</i>-factors <i>R</i> are based on <i>F</i>, with <i>F</i> set to zero for
negative <i>F</i>^2^. The threshold expression of <i>F</i>^2^ >
\s(<i>F</i>^2^) is used only for calculating <i>R</i>-factors(gt) <i>etc</i>.
and is not relevant to the choice of reflections for refinement.
<i>R</i>-factors based on <i>F</i>^2^ are statistically about twice as large
as those based on <i>F</i>, and <i>R</i>- factors based on all data will be
even larger.
;
_reflns_number_total     4088
_reflns_number_gt     2737
_reflns_threshold_expression     >2sigma(I)
_refine_ls_structure_factor_coef     Fsqd
_refine_ls_matrix_type     full
_refine_ls_R_factor_all     0.0690
_refine_ls_R_factor_gt     0.0422
_refine_ls_wR_factor_gt     0.1034
_refine_ls_wR_factor_ref     0.1190
_refine_ls_goodness_of_fit_ref     1.009
_refine_ls_restrained_S_all     1.009
_refine_ls_number_reflns     4088
_refine_ls_number_parameters     266
_refine_ls_number_restraints     2
_refine_ls_hydrogen_treatment     constr
_refine_ls_weighting_scheme     calc
_refine_ls_weighting_details
         'calc w=1/[\s^2^(Fo^2^)+(0.0496P)^2^+0.3501P] where P=(Fo^2^+2Fc^2^)/3'
_atom_sites_solution_hydrogens     geom
_atom_sites_solution_primary     direct
_atom_sites_solution_secondary     difmap
_refine_ls_shift/su_max     0.000
_refine_ls_shift/su_mean     0.000
_refine_diff_density_max     0.151
_refine_diff_density_min     -0.165
_refine_ls_extinction_method     none
_refine_ls_extinction_coef     ?
loop_
    _atom_type_symbol
    _atom_type_description
    _atom_type_scat_dispersion_real
    _atom_type_scat_dispersion_imag
    _atom_type_scat_source
    'C' 'C' 0.0033 0.0016
                         'International Tables Vol C Tables 4.2.6.8 and 6.1.1.4'
    'H' 'H' 0.0000 0.0000
                         'International Tables Vol C Tables 4.2.6.8 and 6.1.1.4'
    'N' 'N' 0.0061 0.0033
                         'International Tables Vol C Tables 4.2.6.8 and 6.1.1.4'
    'O' 'O' 0.0106 0.0060
                         'International Tables Vol C Tables 4.2.6.8 and 6.1.1.4'
    'S' 'S' 0.1246 0.1234
                         'International Tables Vol C Tables 4.2.6.8 and 6.1.1.4'
_computing_data_collection     'APEX2 (Bruker, 2009)'
_computing_cell_refinement     'SAINT (Bruker, 2009)'
_computing_data_reduction     'SAINT (Bruker, 2009)'
_computing_structure_solution     'SHELXS97 (Sheldrick, 2008)'
_computing_structure_refinement     'SHELXL97 (Sheldrick, 2008)'
_computing_molecular_graphics     'ORTEP-3 for Windows (Farrugia, 2012)'
_computing_publication_material
                               'PLATON (Spek, 2009) and publCIF (Westrip, 2010)'
loop_
    _atom_site_type_symbol
    _atom_site_label
    _atom_site_fract_x
    _atom_site_fract_y
    _atom_site_fract_z
    _atom_site_U_iso_or_equiv
    _atom_site_adp_type
    _atom_site_calc_flag
    _atom_site_refinement_flags
    _atom_site_occupancy
    _atom_site_symmetry_multiplicity
    _atom_site_disorder_assembly
    _atom_site_disorder_group
    C C1 0.4495(2) -0.11076(14) 0.23403(11) 0.0607(5) Uani d . 1 1 . .
    C C2 0.3084(2) -0.06191(13) 0.20204(12) 0.0602(4) Uani d . 1 1 A .
    H H2 0.2989 0.0038 0.2126 0.072 Uiso calc R 1 1 . .
    C C3 0.18511(19) -0.10864(12) 0.15581(12) 0.0560(4) Uani d . 1 1 . .
    H H3 0.0918 -0.0764 0.1351 0.067 Uiso calc R 1 1 A .
    C C4 0.20595(18) -0.20712(11) 0.14118(10) 0.0469(4) Uani d . 1 1 A .
    C C5 0.34564(19) -0.25681(12) 0.17146(11) 0.0514(4) Uani d . 1 1 . .
    C C6 0.4694(2) -0.20697(14) 0.21927(11) 0.0618(5) Uani d . 1 1 A .
    H H6 0.5628 -0.2388 0.2404 0.074 Uiso calc R 1 1 . .
    C C7 0.3185(2) -0.35243(13) 0.14334(14) 0.0680(5) Uani d . 1 1 A .
    H H7 0.3916 -0.4026 0.1542 0.082 Uiso calc R 1 1 . .
    C C8 -0.0440(2) -0.25522(14) 0.04742(13) 0.0656(5) Uani d . 1 1 . .
    H H8A -0.1088 -0.2084 0.0781 0.079 Uiso calc R 1 1 . .
    H H8B -0.1062 -0.3145 0.0425 0.079 Uiso calc R 1 1 . .
    C C9 -0.0116(3) -0.21878(16) -0.04337(13) 0.0753(6) Uani d . 1 1 . .
    H H9 0.0561 -0.2554 -0.0781 0.090 Uiso calc R 1 1 . .
    C C10 -0.0701(3) -0.14065(18) -0.07713(17) 0.0909(7) Uani d . 1 1 . .
    H H10A -0.1382 -0.1021 -0.0443 0.109 Uiso calc R 1 1 . .
    H H10B -0.0443 -0.1225 -0.1344 0.109 Uiso calc R 1 1 . .
    C C11 0.64190(18) 0.08820(13) 0.17142(11) 0.0528(4) Uani d . 1 1 . .
    C C12 0.6036(2) 0.07706(13) 0.08101(11) 0.0572(4) Uani d . 1 1 . .
    H H12 0.6267 0.0194 0.0528 0.069 Uiso calc R 1 1 . .
    C C13 0.5320(2) 0.15075(13) 0.03369(11) 0.0574(4) Uani d . 1 1 . .
    H H13 0.5056 0.1426 -0.0265 0.069 Uiso calc R 1 1 A .
    C C14 0.49834(19) 0.23733(12) 0.07447(12) 0.0536(4) Uani d . 1 1 . .
    C C15 0.5389(2) 0.24981(15) 0.16372(13) 0.0670(5) Uani d . 1 1 . .
    H H15 0.5187 0.3082 0.1914 0.080 Uiso calc R 1 1 A .
    C C16 0.6095(2) 0.17525(16) 0.21134(12) 0.0676(5) Uani d . 1 1 . .
    H H16 0.6358 0.1836 0.2715 0.081 Uiso calc R 1 1 . .
    C C17 0.3917(3) 0.39644(15) 0.0586(2) 0.1045(9) Uani d . 1 1 . .
    H H17A 0.3408 0.4371 0.0140 0.157 Uiso calc R 1 1 . .
    H H17B 0.4915 0.4255 0.0805 0.157 Uiso calc R 1 1 . .
    H H17C 0.3197 0.3884 0.1068 0.157 Uiso calc R 1 1 . .
    N N1 0.5992(6) -0.0729(4) 0.2783(4) 0.0542(11) Uani d P 0.50 1 A 1
    H H1 0.5661 -0.0447 0.3275 0.065 Uiso d PR 0.50 1 A 1
    S S1 0.7087(4) 0.0029(3) 0.2443(3) 0.0586(6) Uani d PD 0.50 1 A 1
    O O1 0.7780(11) -0.0690(6) 0.1876(6) 0.0787(17) Uani d PD 0.50 1 A 1
    O O2 0.8022(7) 0.0461(5) 0.3174(4) 0.0836(15) Uani d P 0.50 1 A 1
    N N1' 0.5494(6) -0.0450(4) 0.2905(4) 0.0524(11) Uani d P 0.50 1 A 2
    H H1' 0.5163 -0.0168 0.3397 0.063 Uiso d PR 0.50 1 A 2
    S S1' 0.7382(4) -0.0190(3) 0.2239(2) 0.0574(7) Uani d PD 0.50 1 A 2
    O O1' 0.7928(11) -0.0869(6) 0.1587(5) 0.0736(12) Uani d PD 0.50 1 A 2
    O O2' 0.8508(7) 0.0180(5) 0.2899(4) 0.0801(15) Uani d P 0.50 1 A 2
    N N2 0.1771(2) -0.36215(11) 0.09978(11) 0.0683(4) Uani d . 1 1 . .
    N N3 0.10705(17) -0.27305(10) 0.09919(9) 0.0558(4) Uani d . 1 1 A .
    O O3 0.42555(16) 0.30521(9) 0.02113(9) 0.0731(4) Uani d . 1 1 . .
    O O4 0.5283(4) -0.0107(2) 0.44955(19) 0.0927(10) Uani d P 0.50 1 . .
    H H4 0.4728 0.0403 0.4598 0.111 Uiso d PR 0.50 1 . .
    H H4' 0.5735 -0.0261 0.5001 0.111 Uiso d PR 0.50 1 . .
loop_
    _atom_site_aniso_label
    _atom_site_aniso_U_11
    _atom_site_aniso_U_22
    _atom_site_aniso_U_33
    _atom_site_aniso_U_12
    _atom_site_aniso_U_13
    _atom_site_aniso_U_23
    C1 0.0617(10) 0.0779(12) 0.0414(9) -0.0260(9) -0.0095(7) 0.0098(8)
    C2 0.0597(10) 0.0590(10) 0.0623(11) -0.0108(8) 0.0071(8) -0.0109(9)
    C3 0.0428(8) 0.0562(10) 0.0689(11) 0.0012(7) 0.0005(7) -0.0025(8)
    C4 0.0431(8) 0.0524(9) 0.0447(8) -0.0025(6) -0.0032(6) 0.0017(7)
    C5 0.0479(8) 0.0552(10) 0.0507(9) 0.0003(7) -0.0046(7) 0.0098(7)
    C6 0.0507(9) 0.0754(12) 0.0581(10) -0.0083(8) -0.0146(8) 0.0235(9)
    C7 0.0651(11) 0.0545(11) 0.0831(13) 0.0084(9) -0.0107(10) 0.0057(9)
    C8 0.0545(10) 0.0683(12) 0.0723(12) -0.0088(8) -0.0198(9) 0.0031(9)
    C9 0.0764(13) 0.0858(14) 0.0621(12) 0.0144(11) -0.0179(10) -0.0080(11)
    C10 0.0900(16) 0.0918(17) 0.0903(16) 0.0097(13) -0.0014(13) 0.0144(13)
    C11 0.0391(8) 0.0661(10) 0.0526(9) -0.0119(7) -0.0045(7) -0.0006(8)
    C12 0.0607(10) 0.0550(10) 0.0557(10) -0.0045(8) -0.0002(8) -0.0104(8)
    C13 0.0674(10) 0.0614(11) 0.0430(9) -0.0061(8) -0.0028(8) -0.0060(8)
    C14 0.0465(8) 0.0547(10) 0.0595(10) -0.0072(7) -0.0009(7) -0.0052(8)
    C15 0.0658(11) 0.0704(12) 0.0643(12) 0.0015(9) -0.0020(9) -0.0259(10)
    C16 0.0607(11) 0.0954(15) 0.0461(10) -0.0057(10) -0.0061(8) -0.0158(10)
    C17 0.1018(18) 0.0579(13) 0.151(2) 0.0092(12) -0.0287(17) -0.0145(14)
    N1 0.051(3) 0.064(3) 0.048(2) -0.0047(19) -0.009(2) -0.0044(19)
    S1 0.0382(11) 0.0669(15) 0.0694(16) -0.0012(8) -0.0146(9) 0.0034(9)
    O1 0.059(2) 0.056(3) 0.122(6) 0.028(2) 0.020(3) -0.019(3)
    O2 0.069(3) 0.091(4) 0.087(4) -0.013(2) -0.045(3) 0.003(2)
    N1' 0.050(3) 0.065(3) 0.042(2) -0.0058(19) -0.0044(18) -0.0026(19)
    S1' 0.0353(12) 0.0652(18) 0.0704(18) -0.0059(9) -0.0121(9) 0.0045(11)
    O1' 0.046(2) 0.064(3) 0.112(5) 0.016(2) 0.014(3) -0.017(2)
    O2' 0.056(3) 0.082(3) 0.099(4) -0.014(2) -0.036(2) 0.007(2)
    N2 0.0745(10) 0.0528(9) 0.0764(11) 0.0032(7) -0.0109(8) -0.0062(8)
    N3 0.0533(8) 0.0537(8) 0.0590(8) -0.0026(6) -0.0133(6) -0.0004(7)
    O3 0.0735(9) 0.0590(8) 0.0856(9) -0.0007(6) -0.0104(7) 0.0020(7)
    O4 0.133(3) 0.0734(18) 0.0708(17) 0.0370(18) -0.0081(18) -0.0020(15)
_geom_special_details
;
All s.u.'s (except the s.u. in the dihedral angle between two l.s. planes) are
estimated using the full covariance matrix. The cell s.u.'s are taken into
account individually in the estimation of s.u.'s in distances, angles and
torsion angles; correlations between s.u.'s in cell parameters are only used
when they are defined by crystal symmetry. An approximate (isotropic)
treatment of cell s.u.'s is used for estimating s.u.'s involving l.s. planes.
;
loop_
    _geom_bond_atom_site_label_1
    _geom_bond_atom_site_label_2
    _geom_bond_site_symmetry_2
    _geom_bond_distance
    _geom_bond_publ_flag
    C1 C6 . 1.366(3) ?
    C1 C2 . 1.411(3) ?
    C1 N1 . 1.471(6) ?
    C1 N1' . 1.474(6) ?
    C2 C3 . 1.369(2) ?
    C2 H2 . 0.9300 ?
    C3 C4 . 1.397(2) ?
    C3 H3 . 0.9300 ?
    C4 N3 . 1.3623(19) ?
    C4 C5 . 1.399(2) ?
    C5 C6 . 1.403(2) ?
    C5 C7 . 1.409(2) ?
    C6 H6 . 0.9300 ?
    C7 N2 . 1.317(2) ?
    C7 H7 . 0.9300 ?
    C8 N3 . 1.459(2) ?
    C8 C9 . 1.491(3) ?
    C8 H8A . 0.9700 ?
    C8 H8B . 0.9700 ?
    C9 C10 . 1.283(3) ?
    C9 H9 . 0.9300 ?
    C10 H10A . 0.9300 ?
    C10 H10B . 0.9300 ?
    C11 C16 . 1.381(3) ?
    C11 C12 . 1.393(2) ?
    C11 S1 . 1.691(5) ?
    C11 S1' . 1.848(4) ?
    C12 C13 . 1.366(2) ?
    C12 H12 . 0.9300 ?
    C13 C14 . 1.383(2) ?
    C13 H13 . 0.9300 ?
    C14 O3 . 1.361(2) ?
    C14 C15 . 1.382(3) ?
    C15 C16 . 1.374(3) ?
    C15 H15 . 0.9300 ?
    C16 H16 . 0.9300 ?
    C17 O3 . 1.419(3) ?
    C17 H17A . 0.9600 ?
    C17 H17B . 0.9600 ?
    C17 H17C . 0.9600 ?
    N1 S1 . 1.489(8) ?
    N1 H1 . 0.8898 ?
    S1 O2 . 1.445(7) ?
    S1 O1 . 1.4463(10) ?
    N1' S1' . 1.914(7) ?
    N1' H1' . 0.8898 ?
    S1' O2' . 1.425(7) ?
    S1' O1' . 1.4460(10) ?
    N2 N3 . 1.365(2) ?
    O4 O4 3_656 1.633(6) ?
    O4 H4 . 0.8600 ?
    O4 H4' . 0.8600 ?
loop_
    _geom_angle_atom_site_label_1
    _geom_angle_atom_site_label_2
    _geom_angle_atom_site_label_3
    _geom_angle_site_symmetry_1
    _geom_angle_site_symmetry_3
    _geom_angle
    _geom_angle_publ_flag
    C6 C1 C2 . . 121.13(15) ?
    C6 C1 N1 . . 108.7(2) ?
    C2 C1 N1 . . 129.9(3) ?
    C6 C1 N1' . . 129.3(2) ?
    C2 C1 N1' . . 109.2(2) ?
    C3 C2 C1 . . 121.71(17) ?
    C3 C2 H2 . . 119.1 ?
    C1 C2 H2 . . 119.1 ?
    C2 C3 C4 . . 116.86(16) ?
    C2 C3 H3 . . 121.6 ?
    C4 C3 H3 . . 121.6 ?
    N3 C4 C3 . . 131.06(14) ?
    N3 C4 C5 . . 106.54(14) ?
    C3 C4 C5 . . 122.40(14) ?
    C4 C5 C6 . . 119.36(16) ?
    C4 C5 C7 . . 104.47(14) ?
    C6 C5 C7 . . 136.17(16) ?
    C1 C6 C5 . . 118.54(16) ?
    C1 C6 H6 . . 120.7 ?
    C5 C6 H6 . . 120.7 ?
    N2 C7 C5 . . 111.81(15) ?
    N2 C7 H7 . . 124.1 ?
    C5 C7 H7 . . 124.1 ?
    N3 C8 C9 . . 111.58(16) ?
    N3 C8 H8A . . 109.3 ?
    C9 C8 H8A . . 109.3 ?
    N3 C8 H8B . . 109.3 ?
    C9 C8 H8B . . 109.3 ?
    H8A C8 H8B . . 108.0 ?
    C10 C9 C8 . . 124.9(2) ?
    C10 C9 H9 . . 117.6 ?
    C8 C9 H9 . . 117.6 ?
    C9 C10 H10A . . 120.0 ?
    C9 C10 H10B . . 120.0 ?
    H10A C10 H10B . . 120.0 ?
    C16 C11 C12 . . 118.85(17) ?
    C16 C11 S1 . . 113.23(17) ?
    C12 C11 S1 . . 127.62(18) ?
    C16 C11 S1' . . 127.33(16) ?
    C12 C11 S1' . . 113.81(17) ?
    C13 C12 C11 . . 120.08(16) ?
    C13 C12 H12 . . 120.0 ?
    C11 C12 H12 . . 120.0 ?
    C12 C13 C14 . . 120.64(16) ?
    C12 C13 H13 . . 119.7 ?
    C14 C13 H13 . . 119.7 ?
    O3 C14 C15 . . 124.71(16) ?
    O3 C14 C13 . . 115.57(15) ?
    C15 C14 C13 . . 119.73(17) ?
    C16 C15 C14 . . 119.50(17) ?
    C16 C15 H15 . . 120.3 ?
    C14 C15 H15 . . 120.3 ?
    C15 C16 C11 . . 121.18(16) ?
    C15 C16 H16 . . 119.4 ?
    C11 C16 H16 . . 119.4 ?
    O3 C17 H17A . . 109.5 ?
    O3 C17 H17B . . 109.5 ?
    H17A C17 H17B . . 109.5 ?
    O3 C17 H17C . . 109.5 ?
    H17A C17 H17C . . 109.5 ?
    H17B C17 H17C . . 109.5 ?
    C1 N1 S1 . . 127.0(5) ?
    C1 N1 H1 . . 104.9 ?
    S1 N1 H1 . . 100.6 ?
    O2 S1 O1 . . 121.8(5) ?
    O2 S1 N1 . . 110.0(5) ?
    O1 S1 N1 . . 88.4(5) ?
    O2 S1 C11 . . 110.6(4) ?
    O1 S1 C11 . . 103.1(5) ?
    N1 S1 C11 . . 122.3(3) ?
    C1 N1' S1' . . 104.9(3) ?
    C1 N1' H1 . . 132.6 ?
    S1' N1' H1 . . 110.1 ?
    C1 N1' H1' . . 124.8 ?
    S1' N1' H1' . . 129.3 ?
    O2' S1' O1' . . 119.8(4) ?
    O2' S1' C11 . . 105.2(3) ?
    O1' S1' C11 . . 112.0(5) ?
    O2' S1' N1' . . 102.7(4) ?
    O1' S1' N1' . . 120.8(4) ?
    C11 S1' N1' . . 92.0(2) ?
    C7 N2 N3 . . 105.84(14) ?
    C4 N3 N2 . . 111.33(13) ?
    C4 N3 C8 . . 127.69(14) ?
    N2 N3 C8 . . 120.42(14) ?
    C14 O3 C17 . . 118.21(17) ?
    H4 O4 H4' . . 104.9 ?
loop_
    _geom_torsion_atom_site_label_1
    _geom_torsion_atom_site_label_2
    _geom_torsion_atom_site_label_3
    _geom_torsion_atom_site_label_4
    _geom_torsion_site_symmetry_1
    _geom_torsion_site_symmetry_2
    _geom_torsion_site_symmetry_3
    _geom_torsion_site_symmetry_4
    _geom_torsion
    _geom_torsion_publ_flag
    C6 C1 C2 C3 . . . . 0.6(3) ?
    N1 C1 C2 C3 . . . . 174.6(3) ?
    N1' C1 C2 C3 . . . . -172.7(3) ?
    C1 C2 C3 C4 . . . . -0.4(3) ?
    C2 C3 C4 N3 . . . . 179.20(17) ?
    C2 C3 C4 C5 . . . . -0.3(3) ?
    N3 C4 C5 C6 . . . . -178.82(15) ?
    C3 C4 C5 C6 . . . . 0.8(3) ?
    N3 C4 C5 C7 . . . . 0.46(18) ?
    C3 C4 C5 C7 . . . . -179.94(17) ?
    C2 C1 C6 C5 . . . . -0.1(3) ?
    N1 C1 C6 C5 . . . . -175.3(3) ?
    N1' C1 C6 C5 . . . . 171.8(3) ?
    C4 C5 C6 C1 . . . . -0.6(3) ?
    C7 C5 C6 C1 . . . . -179.5(2) ?
    C4 C5 C7 N2 . . . . 0.1(2) ?
    C6 C5 C7 N2 . . . . 179.2(2) ?
    N3 C8 C9 C10 . . . . -125.3(2) ?
    C16 C11 C12 C13 . . . . -1.4(3) ?
    S1 C11 C12 C13 . . . . 171.9(2) ?
    S1' C11 C12 C13 . . . . -179.90(18) ?
    C11 C12 C13 C14 . . . . 0.7(3) ?
    C12 C13 C14 O3 . . . . -179.39(15) ?
    C12 C13 C14 C15 . . . . 0.6(3) ?
    O3 C14 C15 C16 . . . . 178.76(17) ?
    C13 C14 C15 C16 . . . . -1.3(3) ?
    C14 C15 C16 C11 . . . . 0.6(3) ?
    C12 C11 C16 C15 . . . . 0.7(3) ?
    S1 C11 C16 C15 . . . . -173.5(2) ?
    S1' C11 C16 C15 . . . . 179.0(2) ?
    C6 C1 N1 S1 . . . . 118.9(3) ?
    C2 C1 N1 S1 . . . . -55.7(5) ?
    N1' C1 N1 S1 . . . . -86.9(12) ?
    C1 N1 S1 O2 . . . . 157.9(4) ?
    C1 N1 S1 O1 . . . . -78.7(5) ?
    C1 N1 S1 C11 . . . . 25.7(5) ?
    C16 C11 S1 O2 . . . . -32.4(4) ?
    C12 C11 S1 O2 . . . . 154.1(3) ?
    S1' C11 S1 O2 . . . . 124.8(11) ?
    C16 C11 S1 O1 . . . . -164.0(4) ?
    C12 C11 S1 O1 . . . . 22.4(5) ?
    S1' C11 S1 O1 . . . . -6.8(9) ?
    C16 C11 S1 N1 . . . . 99.6(3) ?
    C12 C11 S1 N1 . . . . -74.0(3) ?
    S1' C11 S1 N1 . . . . -103.2(11) ?
    C6 C1 N1' S1' . . . . 77.0(4) ?
    C2 C1 N1' S1' . . . . -110.3(2) ?
    N1 C1 N1' S1' . . . . 44.8(10) ?
    C16 C11 S1' O2' . . . . -32.7(4) ?
    C12 C11 S1' O2' . . . . 145.7(3) ?
    S1 C11 S1' O2' . . . . -59.3(9) ?
    C16 C11 S1' O1' . . . . -164.4(4) ?
    C12 C11 S1' O1' . . . . 14.0(5) ?
    S1 C11 S1' O1' . . . . 169.0(11) ?
    C16 C11 S1' N1' . . . . 71.0(3) ?
    C12 C11 S1' N1' . . . . -110.6(2) ?
    S1 C11 S1' N1' . . . . 44.4(9) ?
    C1 N1' S1' O2' . . . . -162.4(4) ?
    C1 N1' S1' O1' . . . . -25.8(6) ?
    C1 N1' S1' C11 . . . . 91.5(3) ?
    C5 C7 N2 N3 . . . . -0.7(2) ?
    C3 C4 N3 N2 . . . . 179.53(18) ?
    C5 C4 N3 N2 . . . . -0.92(18) ?
    C3 C4 N3 C8 . . . . 8.2(3) ?
    C5 C4 N3 C8 . . . . -172.26(17) ?
    C7 N2 N3 C4 . . . . 1.0(2) ?
    C7 N2 N3 C8 . . . . 173.05(17) ?
    C9 C8 N3 C4 . . . . 78.0(2) ?
    C9 C8 N3 N2 . . . . -92.6(2) ?
    C15 C14 O3 C17 . . . . 1.5(3) ?
    C13 C14 O3 C17 . . . . -178.45(18) ?
loop_
    _geom_hbond_atom_site_label_D
    _geom_hbond_atom_site_label_H
    _geom_hbond_atom_site_label_A
    _geom_hbond_site_symmetry_A
    _geom_hbond_distance_DH
    _geom_hbond_distance_HA
    _geom_hbond_distance_DA
    _geom_hbond_angle_DHA
    N1 H1 O4 . 0.89 1.93 2.802(6) 165
    C3 H3 O1' 1_455 0.93 2.50 3.237(9) 136
    C8 H8A O1' 1_455 0.97 2.25 3.202(4) 168
    C7 H7 O2 2_645 0.93 2.63 3.447(7) 147
    O4 H4 N2 2 0.86 2.02 2.748(3) 142
    O4 H4' N2 4_656 0.86 2.29 3.082(3) 152
_iucr_refine_instructions_details
;
TITL EL13_D318_DRX2_AA1M3 in P2(1)/n
CELL  0.71073   8.2099  13.8928  15.0495   90.000   92.327   90.000
ZERR     2.00   0.0007   0.0012   0.0014    0.000    0.003    0.000
LATT   1
SYMM  1/2 - X, 1/2 + Y, 1/2 - Z
SFAC  C    H    N    O    S
UNIT  68   72   12   14   4
MERG   2
OMIT    -1   1   2
OMIT     0   1   1
SHEL 40  0.76
HTAB N1 O4
HTAB N1' O4
HTAB C3 O1'_$1
HTAB C8 O1'_$1
HTAB C7 O2_$2
HTAB O4 N2_$3
eqiv $1 x-1, y, z
eqiv $2 -x+3/2, y-1/2, 1/2-z
eqiv $3 1/2-x, 1/2+y, 1/2-z
FMAP   2
PLAN   10
ACTA
BOND
BOND   $H
CONF
rem EADP O4 O4'
rem EADP N1 N1'
rem EADP S1 S1'
rem DFIX 0.86  0.001 O4 H4
rem DFIX 0.86  0.001 O4 H4'
rem DFIX  1.364 0.001 H4 H4'
DFIX 1.446 0.001 S1 O1
DFIX 1.446 0.001 S1' O1'
L.S.  10
WGHT      0.0496      0.3501
FVAR       0.59038   0.49404   0.50409   0.50299   0.47613
C1    1    0.449542   -0.110764    0.234030    11.00000    0.06171    0.07792 =
         0.04141    0.00984   -0.00947   -0.02597
C2    1    0.308391   -0.061907    0.202042    11.00000    0.05970    0.05900 =
         0.06235   -0.01094    0.00714   -0.01076
AFIX  43
H2    2    0.298871    0.003760    0.212646    11.00000   -1.20000
AFIX   0
C3    1    0.185106   -0.108638    0.155809    11.00000    0.04276    0.05617 =
         0.06894   -0.00248    0.00051    0.00125
AFIX  43
H3    2    0.091846   -0.076373    0.135101    11.00000   -1.20000
AFIX   0
C4    1    0.205953   -0.207122    0.141183    11.00000    0.04309    0.05242 =
         0.04469    0.00175   -0.00316   -0.00250
C5    1    0.345640   -0.256814    0.171461    11.00000    0.04788    0.05518 =
         0.05069    0.00983   -0.00462    0.00033
C6    1    0.469364   -0.206973    0.219268    11.00000    0.05067    0.07539 =
         0.05806    0.02350   -0.01455   -0.00832
AFIX  43
H6    2    0.562792   -0.238756    0.240430    11.00000   -1.20000
AFIX   0
C7    1    0.318514   -0.352425    0.143343    11.00000    0.06510    0.05450 =
         0.08314    0.00573   -0.01073    0.00842
AFIX  43
H7    2    0.391627   -0.402591    0.154230    11.00000   -1.20000
AFIX   0
C8    1   -0.043976   -0.255216    0.047422    11.00000    0.05450    0.06825 =
         0.07231    0.00311   -0.01980   -0.00879
AFIX  23
H8A   2   -0.108829   -0.208361    0.078139    11.00000   -1.20000
H8B   2   -0.106215   -0.314456    0.042471    11.00000   -1.20000
AFIX   0
C9    1   -0.011585   -0.218779   -0.043368    11.00000    0.07635    0.08580 =
         0.06209   -0.00797   -0.01791    0.01435
AFIX  43
H9    2    0.056080   -0.255409   -0.078132    11.00000   -1.20000
AFIX   0
C10   1   -0.070091   -0.140654   -0.077128    11.00000    0.09004    0.09183 =
         0.09032    0.01439   -0.00140    0.00972
AFIX  93
H10A  2   -0.138228   -0.102146   -0.044348    11.00000   -1.20000
H10B  2   -0.044350   -0.122548   -0.134373    11.00000   -1.20000
AFIX   0
C11   1    0.641899    0.088203    0.171424    11.00000    0.03913    0.06613 =
         0.05261   -0.00063   -0.00451   -0.01190
C12   1    0.603560    0.077055    0.081013    11.00000    0.06068    0.05503 =
         0.05568   -0.01039   -0.00022   -0.00453
AFIX  43
H12   2    0.626719    0.019378    0.052813    11.00000   -1.20000
AFIX   0
C13   1    0.531962    0.150753    0.033690    11.00000    0.06737    0.06136 =
         0.04305   -0.00603   -0.00277   -0.00613
AFIX  43
H13   2    0.505578    0.142626   -0.026524    11.00000   -1.20000
AFIX   0
C14   1    0.498344    0.237329    0.074473    11.00000    0.04646    0.05469 =
         0.05947   -0.00517   -0.00091   -0.00715
C15   1    0.538948    0.249805    0.163722    11.00000    0.06575    0.07041 =
         0.06434   -0.02594   -0.00196    0.00148
AFIX  43
H15   2    0.518710    0.308226    0.191355    11.00000   -1.20000
AFIX   0
C16   1    0.609452    0.175249    0.211345    11.00000    0.06069    0.09538 =
         0.04609   -0.01582   -0.00608   -0.00568
AFIX  43
H16   2    0.635798    0.183550    0.271542    11.00000   -1.20000
AFIX   0
C17   1    0.391674    0.396441    0.058628    11.00000    0.10180    0.05792 =
         0.15114   -0.01449   -0.02867    0.00924
AFIX  33
H17A  2    0.340836    0.437071    0.013977    11.00000   -1.50000
H17B  2    0.491549    0.425510    0.080470    11.00000   -1.50000
H17C  2    0.319726    0.388437    0.106799    11.00000   -1.50000
AFIX   0
part 1
N1    3    0.599228   -0.072899    0.278308    10.50000    0.05052    0.06355 =
         0.04769   -0.00435   -0.00901   -0.00468
AFIX   3
H1    2    0.566103   -0.044706    0.327497    10.50000   -1.20000
AFIX   0
S1    5    0.708711    0.002920    0.244335    10.50000    0.03819    0.06685 =
         0.06938    0.00340   -0.01461   -0.00124
O1    4    0.778016   -0.069030    0.187587    10.50000    0.05926    0.05620 =
         0.12196   -0.01865    0.02035    0.02789
O2    4    0.802219    0.046059    0.317410    10.50000    0.06864    0.09096 =
         0.08740    0.00287   -0.04478   -0.01348
part 2
N1'   3    0.549419   -0.045009    0.290548    10.50000    0.04968    0.06513 =
         0.04186   -0.00256   -0.00443   -0.00584
AFIX   3
H1'   2    0.516293   -0.016816    0.339737    10.50000   -1.20000
AFIX   0
S1'   5    0.738151   -0.018950    0.223889    10.50000    0.03531    0.06515 =
         0.07043    0.00450   -0.01211   -0.00588
O1'   4    0.792833   -0.086902    0.158701    10.50000    0.04648    0.06358 =
         0.11176   -0.01663    0.01411    0.01608
O2'   4    0.850843    0.017970    0.289867    10.50000    0.05594    0.08245 =
         0.09885    0.00705   -0.03628   -0.01449
part 0
N2    3    0.177083   -0.362148    0.099776    11.00000    0.07449    0.05277 =
         0.07640   -0.00623   -0.01093    0.00323
N3    3    0.107052   -0.273050    0.099186    11.00000    0.05331    0.05374 =
         0.05904   -0.00038   -0.01329   -0.00259
O3    4    0.425551    0.305214    0.021127    11.00000    0.07348    0.05899 =
         0.08563    0.00204   -0.01043   -0.00065
O4    4    0.528262   -0.010734    0.449547    10.50000    0.13294    0.07338 =
         0.07085   -0.00195   -0.00814    0.03704
AFIX   3
H4    2    0.472838    0.040315    0.459820    10.50000   -1.20000
H4'   2    0.573487   -0.026077    0.500119    10.50000   -1.20000
HKLF 4
REM  EL13_D318_DRX2_AA1M3 in P2(1)/n
REM R1 =  0.0422 for   2737 Fo > 4sig(Fo)  and  0.0690 for all   4088 data
REM    266 parameters refined using      2 restraints
END
WGHT      0.0496      0.3501
REM Highest difference peak  0.151,  deepest hole -0.165,  1-sigma level  0.032
Q1    1  -0.0998 -0.1825 -0.0215  11.00000  0.05    0.15
Q2    1   0.2764 -0.2291  0.1540  11.00000  0.05    0.13
Q3    1   0.6262  0.0779  0.1365  11.00000  0.05    0.13
Q4    1   0.5707  0.1984  0.0593  11.00000  0.05    0.13
Q5    1   0.0321 -0.1569 -0.0605  11.00000  0.05    0.12
Q6    1   0.6885  0.0523  0.1986  11.00000  0.05    0.12
Q7    1   0.1394 -0.3231  0.0770  11.00000  0.05    0.12
Q8    1   0.3712 -0.2334  0.2138  11.00000  0.05    0.12
Q9    1  -0.0836 -0.1921  0.0613  11.00000  0.05    0.12
Q10   1   0.0355 -0.2477  0.0794  11.00000  0.05    0.12
;
