# Supplementary material for: N-(1-Allyl-1H-indazol-5-yl)-4-meth­oxy­benzene­sulfonamide hemihydrate
Source: Acta Crystallogr Sect E Struct Rep Online. 2013 Sep 28;69(Pt 10):o1589–90. doi: 10.1107/S1600536813025543 (PMC3790445; doi:10.1107/S1600536813025543)
Supplement: Supplementary file 2 [file e-69-o1589-Isup2.hkl]

#
# h,k,l, Fc-squared, Fo-squared, sigma(Fo-squared) and status flag
#
data_I
_shelx_title ' EL13_D318_DRX2_AA1M3 in P2(1)/n'
_shelx_refln_list_code          4
_shelx_F_calc_maximum      172.38
_exptl_crystal_F_000       740.00
_reflns_d_resolution_high  0.7600
 
loop_
 _symmetry_equiv_pos_as_xyz
 'x, y, z'
 '-x+1/2, y+1/2, -z+1/2'
 '-x, -y, -z'
 'x-1/2, -y-1/2, z-1/2'
 
_cell_length_a     8.2099
_cell_length_b    13.8928
_cell_length_c    15.0495
_cell_angle_alpha  90.000
_cell_angle_beta   92.327
_cell_angle_gamma  90.000
 
_shelx_F_squared_multiplier     1.000
 
loop_
 _refln_index_h
 _refln_index_k
 _refln_index_l
 _refln_F_squared_calc
 _refln_F_squared_meas
 _refln_F_squared_sigma
 _refln_observed_status
   2   0   0     1169.79     1098.66     16.25 o
   4   0   0      228.63      207.59      4.75 o
   6   0   0       10.65       13.09      1.82 o
   8   0   0       27.81       27.30      3.45 o
  10   0   0       12.51       14.06      3.29 o
   1   1   0     3439.98     3160.89     26.02 o
   2   1   0     1007.61      978.52      9.22 o
   3   1   0      262.24      238.94      2.91 o
   4   1   0      549.73      589.30      6.64 o
   5   1   0        6.52        8.12      1.01 o
   6   1   0      128.19      131.38      3.12 o
   7   1   0       37.27       39.78      2.38 o
   8   1   0      244.14      233.32      5.41 o
   9   1   0       45.80       40.09      2.90 o
  10   1   0       17.09       13.91      2.24 o
   0   2   0     1111.49     1061.23     12.43 o
   1   2   0      942.50      968.70      9.44 o
   2   2   0    17422.01    16770.26    143.42 o
   3   2   0     2014.15     1984.25     19.41 o
   4   2   0       52.76       54.24      2.43 o
   5   2   0        5.02        1.98      1.22 o
   6   2   0      172.08      173.98      3.95 o
   7   2   0       22.98       23.10      1.98 o
   8   2   0        1.05        4.10      1.55 o
   9   2   0        0.92        0.96      1.60 o
  10   2   0        0.14        0.31      2.14 o
   1   3   0      333.64      285.12      3.83 o
   2   3   0       66.22       58.62      1.23 o
   3   3   0      249.77      292.85      4.14 o
   4   3   0       41.85       37.15      1.49 o
   5   3   0      340.90      348.15      5.92 o
   6   3   0       21.21       27.58      1.76 o
   7   3   0      528.79      564.86      9.01 o
   8   3   0      149.44      147.12      4.23 o
   9   3   0       27.91       31.67      2.99 o
  10   3   0        0.77        4.10      2.18 o
   0   4   0     2705.39     2487.01     35.50 o
   1   4   0       89.09      106.37      1.71 o
   2   4   0      272.88      254.33      3.96 o
   3   4   0        0.69       -0.32      0.52 o
   4   4   0     1456.99     1428.74     16.55 o
   5   4   0     1231.87     1250.21     15.02 o
   6   4   0        7.43        5.51      1.19 o
   7   4   0       16.33       16.69      1.75 o
   8   4   0       64.73       67.83      3.53 o
   9   4   0        9.66        6.50      2.14 o
  10   4   0        0.01       -0.13      2.11 o
   1   5   0       78.52       67.57      1.30 o
   2   5   0        8.74        8.68      0.75 o
   3   5   0       17.93        8.70      0.93 o
   4   5   0      411.98      444.91      6.00 o
   5   5   0      394.89      410.35      5.98 o
   6   5   0       12.73       14.41      1.36 o
   7   5   0      121.71      122.68      4.84 o
   8   5   0       34.45       30.48      2.83 o
   9   5   0       83.80       83.54      4.51 o
  10   5   0        2.62       -0.13      2.47 o
   0   6   0     1327.00     1530.50     22.56 o
   1   6   0      372.69      384.19      6.53 o
   2   6   0      617.01      649.83      8.70 o
   3   6   0       19.95       30.76      2.13 o
   4   6   0      239.64      261.04      4.69 o
   5   6   0       50.88       48.58      2.40 o
   6   6   0       42.80       50.55      2.83 o
   7   6   0       84.89       99.21      4.02 o
   8   6   0        1.05        1.61      1.83 o
   9   6   0       38.66       42.60      3.84 o
  10   6   0        0.09        2.10      2.86 o
   1   7   0        0.98        0.80      0.48 o
   2   7   0      131.38      132.29      2.93 o
   3   7   0       13.16       11.10      1.14 o
   4   7   0      142.59      149.52      3.43 o
   5   7   0      825.63      797.66     17.00 o
   6   7   0      119.32      113.59      3.73 o
   7   7   0      206.96      213.38      8.40 o
   8   7   0       23.39       21.62      2.84 o
   9   7   0       25.24       27.47      3.85 o
   0   8   0      985.34      935.00     14.63 o
   1   8   0      442.69      514.19      6.15 o
   2   8   0        4.21        2.48      0.82 o
   3   8   0        0.05        0.38      0.76 o
   4   8   0      202.28      213.25      6.14 o
   5   8   0       48.64       49.44      3.58 o
   6   8   0       66.51       80.65      3.85 o
   7   8   0        8.88        6.31      2.06 o
   8   8   0        0.25       -0.54      2.48 o
   9   8   0        1.33        0.79      3.33 o
   1   9   0        0.83        1.88      0.59 o
   2   9   0        0.00       -0.04      0.90 o
   3   9   0       20.06       23.25      1.66 o
   4   9   0      191.99      173.28      4.04 o
   5   9   0       48.74       46.94      3.35 o
   6   9   0       32.05       37.73      3.63 o
   7   9   0       20.48       26.66      3.99 o
   8   9   0        4.98        2.93      2.62 o
   9   9   0       14.17        9.69      3.40 o
   0  10   0       51.53       49.68      2.32 o
   1  10   0      173.97      162.24      3.24 o
   2  10   0      122.47      115.31      3.02 o
   3  10   0       75.36       70.17      2.92 o
   4  10   0        0.39        4.42      1.59 o
   5  10   0        0.20       -1.20      1.36 o
   6  10   0       77.96       78.80      4.33 o
   7  10   0       51.68       43.56      7.77 o
   8  10   0        1.07       -2.35      2.35 o
   9  10   0        4.62        3.55      2.89 o
   1  11   0       22.23       23.11      1.57 o
   2  11   0      577.02      533.06      8.94 o
   3  11   0       89.26       84.45      3.26 o
   4  11   0      101.65       96.09      3.96 o
   5  11   0        4.06        1.76      1.76 o
   6  11   0       30.88       30.29      3.10 o
   7  11   0        8.84        7.38      2.56 o
   8  11   0        0.63        4.11      2.78 o
   0  12   0      159.34      182.08      4.66 o
   1  12   0      182.44      169.55      3.90 o
   2  12   0        6.07        4.64      1.29 o
   3  12   0      214.71      209.41      4.56 o
   4  12   0        8.48        7.87      1.97 o
   5  12   0       52.86       53.90      3.57 o
   6  12   0        0.86       -0.46      1.88 o
   7  12   0        7.12        4.88      3.38 o
   8  12   0        6.40        8.00      3.02 o
   1  13   0      165.91      166.31      4.86 o
   2  13   0       26.82       25.22      2.41 o
   3  13   0       22.84       26.45      3.02 o
   4  13   0        0.81        2.77      1.79 o
   5  13   0        1.38       -1.99      1.99 o
   6  13   0        3.93        1.53      2.05 o
   7  13   0        2.15        4.49      2.81 o
   0  14   0       71.53       85.72      5.96 o
   1  14   0       56.12       62.20      3.40 o
   2  14   0       53.46       52.09      3.04 o
   3  14   0       17.60       16.93      2.86 o
   4  14   0        4.72        3.85      2.77 o
   5  14   0       18.03       17.84      2.69 o
   6  14   0        0.36       -2.07      2.07 o
   1  15   0        1.49       -0.76      2.19 o
   2  15   0        1.48        1.12      1.78 o
   3  15   0       45.89       41.10      3.26 o
   4  15   0        0.00       -0.84      1.96 o
   5  15   0        6.83        5.45      2.39 o
   6  15   0        0.02       -1.49      3.19 o
   0  16   0        5.81        2.87      4.02 o
   1  16   0        9.92        9.93      2.75 o
   2  16   0        0.29       -0.79      2.30 o
   3  16   0       23.72       24.87      3.07 o
   4  16   0        0.59       -0.22      2.07 o
   5  16   0        1.74       -0.78      2.25 o
   1  17   0        5.01        8.51      4.01 o
   2  17   0        8.29       13.25      3.12 o
   3  17   0        0.18       -2.36      2.36 o
   0  18   0        6.26        2.30      4.30 o
   1  18   0        6.38        4.76      3.23 o
  -9   0   1       43.21       40.94      4.12 o
  -7   0   1      138.41      138.10      5.50 o
  -5   0   1      124.57      125.62      3.85 o
  -3   0   1      293.63      265.79      5.91 o
  -1   0   1     3116.07     3177.59     45.55 o
   1   0   1       54.10       42.65      1.17 o
   3   0   1      289.32      295.13      4.75 o
   5   0   1      998.18      951.60     13.85 o
   7   0   1      784.18      840.25     17.32 o
   9   0   1       26.88       23.60      3.33 o
 -10   1   1       25.59       28.73      3.17 o
  -9   1   1       42.37       41.39      2.91 o
  -8   1   1       56.71       65.14      3.24 o
  -7   1   1       33.98       41.01      2.49 o
  -6   1   1        0.64       -0.36      0.70 o
  -5   1   1      274.42      292.10      4.35 o
  -4   1   1      223.28      210.20      3.29 o
  -3   1   1       24.30       23.74      1.06 o
  -2   1   1      906.44      883.25     10.13 o
  -1   1   1      281.33      279.08      3.19 o
   1   1   1     3606.96     3638.77     38.93 o
   2   1   1     2271.98     2081.56     19.93 o
   3   1   1     1242.24     1211.05     12.10 o
   4   1   1        0.28        0.39      0.72 o
   5   1   1      554.19      584.79      6.90 o
   6   1   1       20.62       23.50      1.41 o
   7   1   1        0.13       -0.73      1.31 o
   8   1   1      152.57      156.94      4.36 o
   9   1   1       34.53       41.10      2.81 o
  10   1   1       18.38       13.07      2.65 o
 -10   2   1        4.68        3.40      1.95 o
  -9   2   1       22.22       22.49      2.65 o
  -8   2   1       49.66       53.48      2.98 o
  -7   2   1       43.38       39.74      2.52 o
  -6   2   1       44.79       52.83      2.39 o
  -5   2   1        0.38        0.35      0.89 o
  -4   2   1     3272.28     3343.65     34.40 o
  -3   2   1     3346.88     3352.89     34.16 o
  -2   2   1     5368.21     5540.89     55.52 o
  -1   2   1    11778.43    11475.04    133.18 o
   0   2   1      380.84      355.45      3.85 o
   1   2   1    12554.03    12286.36    142.52 o
   2   2   1     6511.01     6498.47     61.26 o
   3   2   1        0.15        0.85      0.48 o
   4   2   1       57.98       64.01      1.58 o
   5   2   1      178.06      177.70      3.32 o
   6   2   1       62.11       60.47      2.76 o
   7   2   1        0.22        2.23      1.52 o
   8   2   1       22.74       18.44      1.99 o
   9   2   1        0.00        0.34      1.60 o
  10   2   1        1.77       -2.54      2.54 o
 -10   3   1       24.55       36.84      3.55 o
  -9   3   1        2.02        1.87      1.74 o
  -8   3   1       41.67       46.15      2.84 o
  -7   3   1        6.29        7.80      1.55 o
  -6   3   1       86.70       87.56      2.80 o
  -5   3   1        1.81        1.70      0.96 o
  -4   3   1      183.40      134.46      2.72 o
  -3   3   1     1954.27     1986.33     22.13 o
  -2   3   1     4007.29     3911.42     39.49 o
  -1   3   1      647.04      623.08      7.20 o
   0   3   1      169.84      150.19      2.03 o
   1   3   1     1110.76     1048.18     14.06 o
   2   3   1      280.56      240.88      3.15 o
   3   3   1      110.56      116.99      1.88 o
   4   3   1     1071.83     1158.56     12.66 o
   5   3   1       42.99       46.00      1.80 o
   6   3   1      561.40      563.91      7.94 o
   7   3   1      288.49      279.23      5.54 o
   8   3   1       18.31       21.82      2.46 o
   9   3   1        0.38       -1.25      1.76 o
  10   3   1       42.30       54.72      5.07 o
 -10   4   1        3.90        5.89      2.67 o
  -9   4   1       11.19       10.26      2.39 o
  -8   4   1        4.48        1.37      1.49 o
  -7   4   1       75.52       61.51      2.85 o
  -6   4   1       81.27       72.89      2.69 o
  -5   4   1      976.49      992.61     12.33 o
  -4   4   1      482.66      519.39      6.96 o
  -3   4   1     1002.78     1021.53     12.02 o
  -2   4   1       47.34       39.95      1.17 o
  -1   4   1      747.51      796.87      8.57 o
   0   4   1     3512.56     3311.02     31.38 o
   1   4   1     7117.35     6535.10    133.49 o
   2   4   1      343.41      335.23      4.88 o
   3   4   1        6.36        3.97      0.81 o
   4   4   1      752.20      759.91      9.48 o
   5   4   1       84.63       82.65      2.23 o
   6   4   1       82.70       88.20      2.58 o
   7   4   1       66.14       74.98      2.80 o
   8   4   1        3.46        1.75      1.82 o
   9   4   1        1.77        0.97      1.87 o
  10   4   1        0.12       -2.03      2.03 o
 -10   5   1       22.53       23.53      3.59 o
  -9   5   1        5.46        4.12      2.35 o
  -8   5   1       80.56       81.75      4.20 o
  -7   5   1       74.61       77.97      3.10 o
  -6   5   1      906.15      904.13     11.79 o
  -5   5   1        7.22        6.78      1.14 o
  -4   5   1       11.94       14.97      1.15 o
  -3   5   1        1.38        0.72      0.65 o
  -2   5   1      178.22      195.98      3.02 o
  -1   5   1        5.42        6.14      0.62 o
   0   5   1      868.08      775.95      7.87 o
   1   5   1       76.48       73.52      1.72 o
   2   5   1       38.07       26.05      1.26 o
   3   5   1     1827.74     1960.83     24.36 o
   4   5   1      988.08      990.24     13.05 o
   5   5   1       32.95       30.51      1.82 o
   6   5   1      322.63      310.14      6.63 o
   7   5   1      121.12      126.09      4.28 o
   8   5   1      259.96      281.05      6.87 o
   9   5   1        0.14       -1.52      1.82 o
  10   5   1        6.52        8.55      2.67 o
 -10   6   1        6.81        3.24      3.48 o
  -9   6   1        2.79       -0.27      2.38 o
  -8   6   1        2.31        3.91      1.93 o
  -7   6   1       92.96       88.82      5.15 o
  -6   6   1       41.59       39.96      2.00 o
  -5   6   1        5.68        5.73      1.06 o
  -4   6   1      458.23      491.45      6.72 o
  -3   6   1       77.44       69.64      1.76 o
  -2   6   1        0.01       -0.36      0.51 o
  -1   6   1      409.29      414.73      4.98 o
   0   6   1      580.78      558.50      6.36 o
   1   6   1      660.33      734.98      8.77 o
   2   6   1      322.27      351.67      5.28 o
   3   6   1      180.68      175.72      3.24 o
   4   6   1      127.78      118.48      2.95 o
   5   6   1        7.77        9.13      1.38 o
   6   6   1       16.37       16.57      1.78 o
   7   6   1       16.45       15.68      2.04 o
   8   6   1        2.02        2.29      1.78 o
   9   6   1        0.02       -1.98      1.98 o
  10   6   1        0.22       -0.12      2.61 o
  -9   7   1        5.98        6.73      2.65 o
  -8   7   1       61.95       67.57      4.60 o
  -7   7   1        0.25        0.78      1.71 o
  -6   7   1       44.13       53.40      2.76 o
  -5   7   1      275.80      284.46      5.46 o
  -4   7   1      363.05      364.77      6.54 o
  -3   7   1       50.05       51.85      1.44 o
  -2   7   1      511.68      513.65      6.19 o
  -1   7   1       18.48       19.86      1.03 o
   0   7   1      183.55      176.96      2.93 o
   1   7   1      641.55      656.57      7.51 o
   2   7   1      192.00      214.71      4.18 o
   3   7   1        8.53        5.71      1.20 o
   4   7   1       56.65       57.03      2.15 o
   5   7   1       28.75       33.75      2.17 o
   6   7   1      938.66      890.14     13.99 o
   7   7   1       11.90       14.35      2.06 o
   8   7   1       64.06       63.89      4.11 o
   9   7   1        0.04        0.42      2.47 o
  -9   8   1        7.05        5.15      2.65 o
  -8   8   1      153.65      149.76      5.91 o
  -7   8   1       21.02       15.11      2.55 o
  -6   8   1        3.95        3.17      1.66 o
  -5   8   1      407.49      384.58      6.79 o
  -4   8   1       12.80       20.84      2.14 o
  -3   8   1      232.59      231.06      4.09 o
  -2   8   1        3.46        7.30      0.75 o
  -1   8   1      383.30      386.36      5.31 o
   0   8   1      410.15      469.42      5.71 o
   1   8   1      127.53      127.35      2.33 o
   2   8   1      277.90      313.61      5.17 o
   3   8   1      347.86      353.85      5.71 o
   4   8   1       61.82       56.27      2.73 o
   5   8   1       17.85       23.09      1.87 o
   6   8   1      203.64      203.90      4.73 o
   7   8   1       14.79       17.00      2.48 o
   8   8   1       45.72       35.49      6.04 o
   9   8   1        5.45        3.56      4.10 o
  -9   9   1        0.55        0.53      2.86 o
  -8   9   1       46.50       46.10      4.47 o
  -7   9   1        2.43        2.54      2.24 o
  -6   9   1      279.48      272.63      6.37 o
  -5   9   1        5.74        2.52      2.67 o
  -4   9   1      235.76      242.80      5.38 o
  -3   9   1      291.51      286.01      4.85 o
  -2   9   1        5.07        9.49      0.77 o
  -1   9   1      170.28      154.37      2.90 o
   0   9   1       21.87       15.90      0.98 o
   1   9   1        4.51        8.38      0.94 o
   2   9   1       51.45       51.69      2.11 o
   3   9   1      458.39      443.15      7.54 o
   4   9   1     1335.39     1280.44     16.89 o
   5   9   1        9.37        6.97      1.45 o
   6   9   1       51.29       56.82      5.84 o
   7   9   1       14.31       16.88      2.99 o
   8   9   1       26.52       21.63      3.56 o
   9   9   1        6.98        9.80      3.18 o
  -9  10   1        1.12        1.80      2.81 o
  -8  10   1       26.83       28.85      3.88 o
  -7  10   1       47.32       41.82      4.14 o
  -6  10   1       40.14       33.93      3.18 o
  -5  10   1      467.59      436.97      8.36 o
  -4  10   1       79.00       80.52      4.24 o
  -3  10   1      207.73      194.20      4.66 o
  -2  10   1        0.15        0.99      0.96 o
  -1  10   1      240.42      236.39      3.91 o
   0  10   1        7.22        6.13      0.82 o
   1  10   1      106.69      104.13      2.52 o
   2  10   1        3.33        3.61      1.06 o
   3  10   1      133.23      135.36      3.38 o
   4  10   1        5.05        4.85      1.48 o
   5  10   1       22.97       25.01      2.56 o
   6  10   1       12.48       11.04      2.29 o
   7  10   1        0.89        0.97      2.12 o
   8  10   1        4.08        6.65      2.73 o
  -8  11   1       18.65       17.13      3.46 o
  -7  11   1        6.69       11.79      3.59 o
  -6  11   1        1.39        2.78      2.05 o
  -5  11   1        2.01        3.21      1.81 o
  -4  11   1      222.14      208.69      5.44 o
  -3  11   1       38.44       37.06      2.16 o
  -2  11   1       10.07        8.53      1.39 o
  -1  11   1        2.19        0.29      0.89 o
   0  11   1        2.92        1.89      0.79 o
   1  11   1      144.89      146.09      3.20 o
   2  11   1      640.50      614.42     10.25 o
   3  11   1      509.53      507.55     10.71 o
   4  11   1        0.46        1.59      1.64 o
   5  11   1        2.58        3.67      1.81 o
   6  11   1        0.05       -1.59      1.59 o
   7  11   1        2.82        2.57      2.30 o
   8  11   1       12.33       10.13      3.50 o
  -8  12   1        1.88       -0.19      2.73 o
  -7  12   1       13.73       12.61      3.24 o
  -6  12   1       12.96       14.99      2.56 o
  -5  12   1       51.88       48.03      3.55 o
  -4  12   1       44.82       44.21      3.56 o
  -3  12   1       23.78       27.22      2.53 o
  -2  12   1        9.21       14.06      1.57 o
  -1  12   1      463.36      436.37      6.74 o
   0  12   1      207.26      198.80      4.20 o
   1  12   1       93.28       87.01      2.87 o
   2  12   1        0.40        0.15      1.21 o
   3  12   1        5.29        0.81      1.24 o
   4  12   1        7.24        2.75      1.81 o
   5  12   1        6.99        9.89      2.27 o
   6  12   1        0.10       -0.93      2.75 o
   7  12   1        3.88        1.58      2.47 o
   8  12   1        0.03        1.09      3.03 o
  -7  13   1        1.72       -0.25      2.41 o
  -6  13   1        1.26        0.26      2.05 o
  -5  13   1        2.80        5.99      2.18 o
  -4  13   1        2.47        0.99      2.44 o
  -3  13   1        5.81        5.21      1.71 o
  -2  13   1      104.63      101.68      3.67 o
  -1  13   1      111.89      113.96      4.02 o
   0  13   1       41.26       43.89      2.46 o
   1  13   1        0.13       -0.34      1.28 o
   2  13   1        8.74        7.49      1.65 o
   3  13   1       31.47       38.64      2.51 o
   4  13   1        7.21       11.20      3.48 o
   5  13   1        0.37       -0.41      1.88 o
   6  13   1       12.61       11.24      2.87 o
   7  13   1        0.02       -2.23      2.23 o
  -6  14   1       37.63       41.05      5.92 o
  -5  14   1        0.32        1.31      2.06 o
  -4  14   1       22.99       20.30      4.00 o
  -3  14   1        0.00       -0.67      1.66 o
  -2  14   1       12.85       16.87      2.01 o
  -1  14   1        0.64        2.11      1.97 o
   0  14   1       57.53       45.83      5.33 o
   1  14   1       25.35       24.24      2.14 o
   2  14   1       26.50       24.65      5.38 o
   3  14   1        5.32        6.33      2.00 o
   4  14   1       16.02       13.38      2.44 o
   5  14   1        0.49       -0.73      1.87 o
   6  14   1       10.49        6.62      2.77 o
  -6  15   1        0.22       -0.14      2.31 o
  -5  15   1        0.42       -0.16      2.12 o
  -4  15   1        1.75        0.60      2.06 o
  -3  15   1       36.88       42.21      3.30 o
  -2  15   1        2.76        0.52      1.85 o
  -1  15   1       10.00        7.91      2.47 o
   0  15   1        0.16        0.63      2.08 o
   1  15   1        7.77        9.48      2.49 o
   2  15   1        0.22       -1.60      1.60 o
   3  15   1        2.68        3.08      2.06 o
   4  15   1        9.53        4.31      2.31 o
   5  15   1        0.00       -0.36      2.14 o
   6  15   1        6.27        6.58      2.68 o
  -5  16   1        2.30        2.73      2.37 o
  -4  16   1       13.72       15.42      2.73 o
  -3  16   1        0.13        2.23      2.47 o
  -2  16   1        1.76       -0.09      2.18 o
  -1  16   1        1.62        0.99      2.77 o
   0  16   1        2.08        0.39      2.14 o
   1  16   1        0.21       -2.03      4.16 o
   2  16   1        9.73        8.94      2.78 o
   3  16   1        0.63        1.69      2.03 o
   4  16   1        4.51        5.95      2.32 o
   5  16   1        2.69        1.86      2.28 o
  -3  17   1        5.11        8.70      3.61 o
  -2  17   1        1.44       -0.74      2.52 o
  -1  17   1        0.17       -2.18      2.18 o
   0  17   1        1.68        3.71      3.02 o
   1  17   1        0.25       -1.72      2.64 o
   2  17   1        0.03        2.32      2.49 o
   3  17   1        3.42        1.32      2.60 o
  -1  18   1        7.21        9.37      3.09 o
   0  18   1        0.86        6.36      3.43 o
   1  18   1        1.51       -4.30      4.30 o
 -10   0   2       11.31        8.35      3.16 o
  -8   0   2        2.07        2.36      2.32 o
  -6   0   2       18.08       15.73      1.98 o
  -4   0   2      271.09      262.38      6.18 o
  -2   0   2    28479.87    27387.33    447.94 o
   0   0   2     5891.02     4740.30    139.58 o
   2   0   2     6406.14     6209.15     78.56 o
   4   0   2       43.59       37.33      2.56 o
   6   0   2       40.84       36.50      2.53 o
   8   0   2       49.50       57.18      4.18 o
  10   0   2        0.14        0.29      2.33 o
 -10   1   2        0.98       -0.96      1.74 o
  -9   1   2        1.77        4.21      1.90 o
  -8   1   2       83.45       88.54      4.45 o
  -7   1   2       21.25       19.00      1.88 o
  -6   1   2       99.23      102.55      2.66 o
  -5   1   2       40.74       48.71      1.89 o
  -4   1   2      142.13      143.32      2.86 o
  -3   1   2       36.28       34.48      1.49 o
  -2   1   2    18680.72    17873.79    207.34 o
   0   1   2     1253.76     1283.86     10.68 o
   1   1   2     5216.51     5141.69     65.01 o
   2   1   2     2026.92     1995.69     21.76 o
   3   1   2      132.16       88.93      1.70 o
   4   1   2       75.68      101.80      1.93 o
   5   1   2       22.06       28.71      1.33 o
   6   1   2        8.22        7.61      1.07 o
   7   1   2      689.81      690.48     10.40 o
   8   1   2       75.67       64.62      3.16 o
   9   1   2       95.70      105.24      4.08 o
  10   1   2        1.52        1.09      2.03 o
 -10   2   2        5.13        4.92      2.03 o
  -9   2   2        3.20        2.65      1.72 o
  -8   2   2       49.12       50.45      3.00 o
  -7   2   2       44.53       47.89      2.66 o
  -6   2   2        0.89       -0.84      1.03 o
  -5   2   2        1.10       -0.70      0.83 o
  -4   2   2     1326.03     1341.17     14.67 o
  -3   2   2     1169.01     1198.21     13.89 o
  -2   2   2      854.90      839.44      9.79 o
  -1   2   2      167.83      204.12      3.10 o
   0   2   2    14530.48    14322.74    148.75 o
   1   2   2        6.23       10.90      0.84 o
   2   2   2     1182.72     1073.08     11.27 o
   3   2   2      740.13      835.85      9.26 o
   4   2   2      333.76      331.00      5.56 o
   5   2   2      547.75      516.95      7.33 o
   6   2   2      239.54      230.67      4.82 o
   7   2   2      100.81       94.90      3.33 o
   8   2   2       35.26       36.70      2.45 o
   9   2   2        4.67        6.02      2.10 o
  10   2   2        0.27        1.67      2.13 o
 -10   3   2        7.70       10.09      3.05 o
  -9   3   2       28.89       24.77      2.46 o
  -8   3   2       37.69       38.90      2.73 o
  -7   3   2       70.33       73.01      3.57 o
  -6   3   2       21.79       24.28      1.77 o
  -5   3   2      242.30      223.01      4.06 o
  -4   3   2     3083.21     3038.80     31.52 o
  -3   3   2        8.72       14.11      1.05 o
  -2   3   2      174.74      171.50      2.75 o
  -1   3   2      133.04      127.39      2.22 o
   0   3   2       20.75       22.97      1.15 o
   1   3   2     4392.67     4482.28     57.12 o
   2   3   2     1363.18     1319.28     16.09 o
   3   3   2     1357.71     1416.74     16.00 o
   4   3   2      715.40      771.75      9.52 o
   5   3   2     1912.92     1952.34     22.97 o
   6   3   2      274.52      295.29      4.92 o
   7   3   2      230.45      217.45      4.61 o
   8   3   2       19.44       20.00      2.48 o
   9   3   2       49.25       45.32      3.43 o
  10   3   2        8.90        8.37      3.04 o
 -10   4   2       11.90        4.61      2.79 o
  -9   4   2        6.77        5.14      1.95 o
  -8   4   2       67.99       70.64      3.35 o
  -7   4   2      106.73      116.78      3.46 o
  -6   4   2       39.49       45.72      2.26 o
  -5   4   2      219.17      227.92      4.22 o
  -4   4   2       88.17       65.80      2.08 o
  -3   4   2       48.13       62.59      1.80 o
  -2   4   2     1349.83     1347.65     15.30 o
  -1   4   2      696.52      694.33      8.13 o
   0   4   2     1128.66     1203.03     15.88 o
   1   4   2     2165.16     2119.37     27.76 o
   2   4   2     3442.05     3310.81     47.98 o
   3   4   2       11.20       13.26      0.93 o
   4   4   2       39.92       51.79      1.98 o
   5   4   2        3.55        1.06      0.91 o
   6   4   2       24.12       31.00      1.90 o
   7   4   2      117.97      122.72      4.16 o
   8   4   2       58.40       51.80      3.35 o
   9   4   2       11.50       12.66      2.36 o
  10   4   2        4.81        3.01      2.24 o
 -10   5   2        0.02       -2.22      2.22 o
  -9   5   2       64.91       63.80      4.55 o
  -8   5   2        3.98        4.13      1.67 o
  -7   5   2      138.59      126.78      3.55 o
  -6   5   2      146.17      152.56      3.89 o
  -5   5   2      208.03      190.09      3.77 o
  -4   5   2       13.35       16.74      1.28 o
  -3   5   2       71.75       74.19      2.01 o
  -2   5   2       72.67       79.90      1.83 o
  -1   5   2      550.25      576.60      6.54 o
   0   5   2       53.45       63.33      1.28 o
   1   5   2      140.72      132.64      2.90 o
   2   5   2      677.89      656.60     11.04 o
   3   5   2        4.34        6.71      0.56 o
   4   5   2      186.22      221.80      3.59 o
   5   5   2      375.69      375.31      5.69 o
   6   5   2       91.31       89.42      3.14 o
   7   5   2      334.51      349.88      7.31 o
   8   5   2        7.07        3.99      1.88 o
   9   5   2       31.45       38.56      3.25 o
  10   5   2        3.30        2.83      2.58 o
 -10   6   2        2.60        2.10      2.63 o
  -9   6   2        1.54        4.56      2.43 o
  -8   6   2       49.43       57.36      4.25 o
  -7   6   2        7.65        7.96      1.47 o
  -6   6   2      132.04      113.42      3.16 o
  -5   6   2       59.46       60.77      2.66 o
  -4   6   2      256.88      268.93      4.43 o
  -3   6   2      168.39      163.24      3.05 o
  -2   6   2      291.19      284.30      3.92 o
  -1   6   2        0.45        0.14      0.56 o
   0   6   2       22.53       19.13      0.78 o
   1   6   2      183.10      188.21      3.60 o
   2   6   2      275.44      284.03      6.95 o
   3   6   2        6.45        7.17      0.52 o
   4   6   2        1.09        0.67      0.63 o
   5   6   2      243.66      237.55      7.22 o
   6   6   2        0.32       -0.26      1.24 o
   7   6   2       45.98       47.80      4.61 o
   8   6   2       19.32       16.79      2.39 o
   9   6   2        1.20        2.82      2.55 o
  10   6   2       11.73       14.28      3.60 o
  -9   7   2       76.01       72.06      5.00 o
  -8   7   2       34.82       35.61      3.82 o
  -7   7   2      329.86      349.86      7.67 o
  -6   7   2        0.07       -1.01      1.01 o
  -5   7   2       31.73       30.66      1.75 o
  -4   7   2        5.18        9.28      1.23 o
  -3   7   2       22.23       31.40      1.44 o
  -2   7   2       31.47       38.26      1.43 o
  -1   7   2      962.60     1117.38     12.17 o
   0   7   2        0.07       -0.38      0.38 o
   1   7   2      424.07      427.90      5.21 o
   2   7   2       21.82       24.98      1.49 o
   3   7   2     1420.94     1465.00     18.33 o
   4   7   2      147.34      150.77      4.64 o
   5   7   2      115.93      119.29      3.22 o
   6   7   2        1.71        3.69      1.40 o
   7   7   2        1.47        0.10      1.46 o
   8   7   2        3.78        0.82      2.39 o
   9   7   2       34.67       33.27      4.04 o
  -9   8   2       39.88       37.55      3.91 o
  -8   8   2        2.49        2.50      2.18 o
  -7   8   2        0.04       -0.30      1.73 o
  -6   8   2      116.58      128.23      4.40 o
  -5   8   2      261.72      261.61      4.52 o
  -4   8   2       13.30        5.28      1.38 o
  -3   8   2      298.61      271.08      4.13 o
  -2   8   2      396.17      404.23      9.20 o
  -1   8   2       26.40       19.13      1.14 o
   0   8   2        1.27       -0.64      0.64 o
   1   8   2       37.82       37.22      1.32 o
   2   8   2      128.78      120.15      3.74 o
   3   8   2       57.56       56.18      2.57 o
   4   8   2        2.49        1.55      1.01 o
   5   8   2       18.35       22.47      2.48 o
   6   8   2        2.35        3.56      1.36 o
   7   8   2       21.73       22.85      3.13 o
   8   8   2        1.43       -1.43      2.19 o
   9   8   2       12.77       15.68      3.25 o
  -9   9   2        1.97        8.07      3.23 o
  -8   9   2        3.87        1.62      2.30 o
  -7   9   2        0.85       -0.58      1.74 o
  -6   9   2       61.45       59.97      4.76 o
  -5   9   2      122.23      123.85      4.10 o
  -4   9   2       72.52       78.42      3.11 o
  -3   9   2        9.59       12.59      1.08 o
  -2   9   2        8.07       10.37      1.01 o
  -1   9   2       16.94       25.49      1.33 o
   0   9   2      126.65      134.23      2.74 o
   1   9   2       38.19       34.32      1.39 o
   2   9   2      567.09      511.29      8.39 o
   3   9   2       43.41       50.23      1.95 o
   4   9   2      687.07      621.93     10.33 o
   5   9   2       72.34       63.05      3.03 o
   6   9   2       30.99       24.01      3.02 o
   7   9   2      156.84      146.77      8.94 o
   8   9   2        0.84       -2.20      2.24 o
   9   9   2       13.67       13.30      3.28 o
  -9  10   2       19.76       21.62      4.78 o
  -8  10   2        0.06       -1.82      2.43 o
  -7  10   2       18.92       17.66      2.78 o
  -6  10   2        0.11       -0.71      1.62 o
  -5  10   2       52.91       52.11      3.11 o
  -4  10   2      589.42      594.40     10.20 o
  -3  10   2      197.56      200.16      4.80 o
  -2  10   2       72.31       63.78      2.55 o
  -1  10   2       81.69       80.92      2.17 o
   0  10   2      100.77      109.55      2.77 o
   1  10   2      119.82      118.30      2.89 o
   2  10   2        0.34        0.17      0.79 o
   3  10   2       29.37       25.83      2.12 o
   4  10   2        4.67        2.07      1.49 o
   5  10   2       64.71       62.01      3.80 o
   6  10   2        3.19        1.45      1.70 o
   7  10   2        7.70        2.57      3.79 o
   8  10   2        0.40        2.03      3.51 o
  -8  11   2        0.18       -2.91      2.91 o
  -7  11   2        0.56        0.19      2.43 o
  -6  11   2        3.93        2.92      2.25 o
  -5  11   2        8.43       15.12      2.10 o
  -4  11   2      183.14      162.28      9.31 o
  -3  11   2       95.67      109.20      3.27 o
  -2  11   2        0.11        0.35      0.89 o
  -1  11   2       69.50       68.42      2.89 o
   0  11   2       29.83       24.04      1.68 o
   1  11   2       64.62       61.63      2.44 o
   2  11   2       19.73       20.83      1.63 o
   3  11   2       83.30       75.44      4.60 o
   4  11   2      436.56      418.32     10.51 o
   5  11   2       56.18       57.95      3.53 o
   6  11   2        0.09       -1.65      1.65 o
   7  11   2       25.49       22.56      3.22 o
   8  11   2        3.46        1.80      2.63 o
  -8  12   2        0.04        0.64      2.78 o
  -7  12   2       16.26       12.93      3.21 o
  -6  12   2        5.06        4.68      2.23 o
  -5  12   2       10.85       11.95      2.06 o
  -4  12   2      123.53      133.13      4.51 o
  -3  12   2        1.09        0.74      2.00 o
  -2  12   2       69.69       74.50      3.23 o
  -1  12   2        9.60        8.89      1.26 o
   0  12   2       42.80       44.53      2.40 o
   1  12   2       22.94       25.48      1.77 o
   2  12   2      187.45      181.82      3.94 o
   3  12   2       65.31       67.71      2.86 o
   4  12   2       14.66       10.08      1.91 o
   5  12   2        5.85       11.01      2.14 o
   6  12   2       18.72       27.17      4.17 o
   7  12   2       19.95       17.44      3.15 o
   8  12   2        1.16        1.32      2.44 o
  -7  13   2        8.19        3.58      2.84 o
  -6  13   2        0.09       -0.37      1.99 o
  -5  13   2       42.59       46.61      3.70 o
  -4  13   2       10.31       13.12      2.09 o
  -3  13   2       42.39       44.67      2.89 o
  -2  13   2        0.52        1.35      1.39 o
  -1  13   2      420.92      419.21      7.73 o
   0  13   2       65.80       55.31      3.04 o
   1  13   2        2.15        2.61      1.20 o
   2  13   2        9.46       15.48      1.81 o
   3  13   2       79.89       81.17      3.30 o
   4  13   2       14.50       11.21      2.22 o
   5  13   2        1.66       -0.87      2.69 o
   6  13   2       28.21       29.66      4.08 o
   7  13   2        0.03       -1.01      2.29 o
  -6  14   2        3.15       -1.75      2.21 o
  -5  14   2        1.66       -1.45      2.04 o
  -4  14   2        0.14       -1.17      1.81 o
  -3  14   2       22.20       21.82      2.32 o
  -2  14   2       82.45       92.65      5.26 o
  -1  14   2        0.10       -0.41      1.69 o
   0  14   2        0.66        3.52      1.52 o
   1  14   2       58.11       56.49      3.27 o
   2  14   2        1.75        4.04      1.82 o
   3  14   2       40.36       44.81      3.29 o
   4  14   2       16.72       18.56      3.23 o
   5  14   2       26.75       35.92      3.35 o
   6  14   2        2.32        4.16      2.49 o
  -6  15   2        0.81       -2.34      2.34 o
  -5  15   2       11.37        8.13      2.57 o
  -4  15   2       16.37       13.80      2.63 o
  -3  15   2        2.41        3.15      2.53 o
  -2  15   2        0.06        1.18      1.90 o
  -1  15   2       16.33       11.76      2.36 o
   0  15   2        3.98        5.74      2.32 o
   1  15   2        5.77       12.51      2.38 o
   2  15   2       22.98       26.27      2.81 o
   3  15   2        6.26        8.88      2.20 o
   4  15   2        0.01        2.50      2.03 o
   5  15   2       14.96       10.69      2.49 o
   6  15   2        1.40        0.46      2.36 o
  -5  16   2       20.80       20.91      3.21 o
  -4  16   2        0.18       -0.60      2.44 o
  -3  16   2        0.52       -1.36      2.37 o
  -2  16   2        0.93        0.54      2.24 o
  -1  16   2        2.89        4.00      2.21 o
   0  16   2        8.92        6.77      3.10 o
   1  16   2       10.45       11.92      5.88 o
   2  16   2       14.01       14.83      2.70 o
   3  16   2        3.69        2.59      2.13 o
   4  16   2        0.64        3.28      2.20 o
   5  16   2        0.53        1.57      2.19 o
  -3  17   2        5.26        4.52      2.90 o
  -2  17   2        3.21        2.54      2.52 o
  -1  17   2        1.62        1.44      2.21 o
   0  17   2        0.18        1.71      2.49 o
   1  17   2        3.65        0.53      2.87 o
   2  17   2        3.54        7.84      3.23 o
   3  17   2        2.06       -2.34      3.26 o
  -1  18   2        0.22        1.87      3.10 o
   0  18   2        4.13        1.98      3.10 o
   1  18   2        1.17        4.38      3.31 o
  -9   0   3       56.87       56.23      5.27 o
  -7   0   3        4.86        1.59      1.90 o
  -5   0   3        0.77        4.05      1.40 o
  -3   0   3      464.58      487.10      9.83 o
  -1   0   3    22135.64    21070.08    299.31 o
   1   0   3     6464.09     6376.19     80.53 o
   3   0   3       78.19       64.61      2.03 o
   5   0   3      229.79      223.77      5.12 o
   7   0   3      854.55      849.03     17.31 o
   9   0   3        3.72        3.30      2.40 o
 -10   1   3       18.61       21.73      2.60 o
  -9   1   3        0.68       -1.60      1.60 o
  -8   1   3       66.70       71.95      3.45 o
  -7   1   3       69.02       69.35      3.16 o
  -6   1   3        1.51        0.90      1.04 o
  -5   1   3        9.49       10.49      1.72 o
  -4   1   3      201.16      190.56      3.51 o
  -3   1   3     2305.60     2321.07     27.93 o
  -2   1   3     4275.97     4054.28     43.84 o
  -1   1   3    29715.18    28124.24    300.86 o
   0   1   3     3172.85     2896.30     24.87 o
   1   1   3       11.09       10.46      0.72 o
   2   1   3        9.69       10.22      0.60 o
   3   1   3     2157.85     2212.66     22.87 o
   4   1   3     1079.19     1073.67     11.88 o
   5   1   3       21.90       19.01      1.14 o
   6   1   3      226.50      221.61      3.89 o
   7   1   3      160.41      150.39      5.12 o
   8   1   3      165.71      163.76      4.37 o
   9   1   3        0.82       -1.73      1.73 o
  10   1   3       25.29       24.22      2.90 o
 -10   2   3        3.89        7.28      2.14 o
  -9   2   3       73.92       67.60      3.66 o
  -8   2   3        8.86        9.94      1.90 o
  -7   2   3        6.56       12.43      1.78 o
  -6   2   3       24.52       23.65      1.63 o
  -5   2   3      311.42      323.98      4.90 o
  -4   2   3        9.75       11.20      1.15 o
  -3   2   3     3094.85     3057.18     36.33 o
  -2   2   3      595.26      615.79      7.53 o
  -1   2   3       11.25       10.40      0.72 o
   0   2   3     7104.38     7006.28     62.64 o
   1   2   3     2187.34     2073.02     24.51 o
   2   2   3      433.26      420.69      4.81 o
   3   2   3       59.30       44.07      1.06 o
   4   2   3      303.19      268.27      4.13 o
   5   2   3      297.16      282.50      4.32 o
   6   2   3       22.45       22.63      1.59 o
   7   2   3      123.95      117.64      4.09 o
   8   2   3        5.85        5.51      1.87 o
   9   2   3        0.27        0.59      1.77 o
  10   2   3       19.54       19.84      2.71 o
 -10   3   3        8.64        7.42      2.31 o
  -9   3   3       19.63       17.44      2.36 o
  -8   3   3        3.15        5.23      1.70 o
  -7   3   3       28.22       22.34      2.64 o
  -6   3   3      889.41      858.75     11.46 o
  -5   3   3      691.16      695.12      8.66 o
  -4   3   3      639.85      619.74      8.20 o
  -3   3   3      352.97      336.32      5.27 o
  -2   3   3        3.69        4.55      0.73 o
  -1   3   3      174.98      159.59      2.53 o
   0   3   3       22.18       33.16      1.05 o
   1   3   3      587.18      584.82      8.57 o
   2   3   3      248.28      226.64      4.21 o
   3   3   3      613.37      658.92      7.48 o
   4   3   3      140.16      120.96      2.62 o
   5   3   3      274.80      294.24      4.42 o
   6   3   3      574.16      567.13      7.34 o
   7   3   3        1.51       -0.86      1.39 o
   8   3   3      101.09      109.59      4.38 o
   9   3   3        2.53        1.06      1.89 o
  10   3   3       42.79       50.22      3.78 o
 -10   4   3        0.07       -1.19      2.32 o
  -9   4   3        0.53        2.05      1.94 o
  -8   4   3        2.56        5.40      1.78 o
  -7   4   3       58.42       58.86      2.75 o
  -6   4   3        2.87        0.32      1.42 o
  -5   4   3      897.64      905.01     11.63 o
  -4   4   3      568.85      560.20      7.61 o
  -3   4   3      262.72      244.60      3.67 o
  -2   4   3      251.67      312.47      4.80 o
  -1   4   3     3208.96     3175.97     34.44 o
   0   4   3       36.76       37.42      1.14 o
   1   4   3      767.74      757.78     12.19 o
   2   4   3     3448.86     3587.87     52.00 o
   3   4   3      650.49      543.07      8.33 o
   4   4   3       30.62       29.74      1.30 o
   5   4   3       14.42       15.75      1.33 o
   6   4   3      913.57      930.02     12.02 o
   7   4   3       49.45       38.79      2.90 o
   8   4   3        0.28       -1.52      1.52 o
   9   4   3        5.40        0.52      1.94 o
  10   4   3        0.17        1.28      2.16 o
 -10   5   3        9.23       12.06      3.81 o
  -9   5   3       60.62       55.72      4.39 o
  -8   5   3      117.95      121.37      4.26 o
  -7   5   3       21.03       18.33      1.79 o
  -6   5   3       82.60       82.46      4.52 o
  -5   5   3        9.62       11.48      1.40 o
  -4   5   3        5.96       11.89      1.23 o
  -3   5   3      612.01      659.03      7.92 o
  -2   5   3     1356.07     1392.66     15.94 o
  -1   5   3     1152.08     1324.02     15.04 o
   0   5   3       19.41       28.73      1.18 o
   1   5   3     2680.97     2718.27     35.62 o
   2   5   3      155.46      173.42      4.34 o
   3   5   3     1008.15     1042.13     17.32 o
   4   5   3      234.26      226.40      3.63 o
   5   5   3      242.58      232.41      4.55 o
   6   5   3      356.05      331.39      5.55 o
   7   5   3       89.16       90.95      3.84 o
   8   5   3      146.64      151.20      5.02 o
   9   5   3        0.47        1.46      1.92 o
  10   5   3        3.49       -0.18      2.64 o
 -10   6   3        1.47       -0.98      3.73 o
  -9   6   3       14.82       19.48      3.20 o
  -8   6   3      112.94      117.91      4.74 o
  -7   6   3       56.85       59.30      2.79 o
  -6   6   3        0.03       -1.09      1.09 o
  -5   6   3       62.82       59.48      2.38 o
  -4   6   3        0.22       -0.06      0.86 o
  -3   6   3      731.25      727.67      9.28 o
  -2   6   3      291.16      297.62      4.12 o
  -1   6   3      372.28      364.02      4.98 o
   0   6   3       34.02       33.75      1.71 o
   1   6   3     2686.80     2849.05     33.93 o
   2   6   3       12.15       10.79      1.54 o
   3   6   3        3.48        2.36      0.72 o
   4   6   3      221.65      205.58      3.36 o
   5   6   3       22.20       20.16      1.69 o
   6   6   3       70.67       65.53      2.53 o
   7   6   3       63.05       47.08      2.95 o
   8   6   3       44.64       48.52      3.82 o
   9   6   3       67.93       65.96      6.63 o
  -9   7   3       23.80       22.81      3.37 o
  -8   7   3        0.35        2.84      2.27 o
  -7   7   3       63.06       75.54      3.20 o
  -6   7   3       51.77       51.22      2.43 o
  -5   7   3       66.87       58.31      2.39 o
  -4   7   3      413.82      393.04     10.69 o
  -3   7   3       18.73       17.61      1.23 o
  -2   7   3      335.85      376.44      5.39 o
  -1   7   3     1653.62     1809.82     20.41 o
   0   7   3     1252.80     1410.79     19.11 o
   1   7   3        2.83        7.81      1.18 o
   2   7   3       20.08       17.50      0.98 o
   3   7   3        3.77        4.64      0.95 o
   4   7   3      505.19      484.86      6.50 o
   5   7   3        0.05       -0.87      0.87 o
   6   7   3      435.70      414.54      7.19 o
   7   7   3        8.06        5.12      1.81 o
   8   7   3      142.66      136.12      6.62 o
   9   7   3       13.90       18.40      3.43 o
  -9   8   3        3.48        4.58      2.64 o
  -8   8   3       13.16        4.37      2.41 o
  -7   8   3       38.04       37.26      3.08 o
  -6   8   3        8.11       10.80      1.59 o
  -5   8   3       11.84        7.87      1.39 o
  -4   8   3        5.28        6.13      1.19 o
  -3   8   3      120.38      112.70      2.51 o
  -2   8   3      321.76      328.93      4.67 o
  -1   8   3     1728.20     1710.63     18.24 o
   0   8   3       13.21       15.88      1.45 o
   1   8   3       32.64       33.90      1.70 o
   2   8   3      563.90      547.99      8.73 o
   3   8   3      356.73      353.09      8.94 o
   4   8   3       80.67       87.14      5.24 o
   5   8   3       13.38       13.42      1.66 o
   6   8   3       23.82       25.90      2.29 o
   7   8   3        7.58        8.43      2.41 o
   8   8   3        0.09        0.80      2.26 o
   9   8   3        1.73        1.67      2.57 o
  -9   9   3        0.11       -2.26      2.26 o
  -8   9   3       69.15       68.61      6.53 o
  -7   9   3       67.00       78.69      4.18 o
  -6   9   3        4.55        5.56      1.91 o
  -5   9   3       57.27       61.06      3.34 o
  -4   9   3       54.27       50.30      2.50 o
  -3   9   3       16.70       17.54      1.46 o
  -2   9   3        0.07        0.47      0.82 o
  -1   9   3       39.76       53.73      1.76 o
   0   9   3      178.61      198.44      3.74 o
   1   9   3       15.58       21.74      1.15 o
   2   9   3        4.81        2.28      0.71 o
   3   9   3       48.08       57.74      2.49 o
   4   9   3      448.71      432.12      7.89 o
   5   9   3       88.21       87.32      4.21 o
   6   9   3        9.82       12.97      2.10 o
   7   9   3        0.23        0.82      2.36 o
   8   9   3       22.12       24.14      3.37 o
   9   9   3        0.32        1.45      2.91 o
  -8  10   3       30.48       36.91      4.43 o
  -7  10   3        5.45        2.46      1.93 o
  -6  10   3       12.14       15.84      2.23 o
  -5  10   3       14.77       17.24      2.21 o
  -4  10   3      306.79      299.66      7.18 o
  -3  10   3       10.40       11.11      1.39 o
  -2  10   3        4.95        1.21      1.22 o
  -1  10   3        7.92        7.57      1.01 o
   0  10   3      215.19      209.84      4.30 o
   1  10   3      230.83      213.43      3.51 o
   2  10   3      134.81      134.95      3.08 o
   3  10   3      473.31      445.20      7.94 o
   4  10   3        1.06        1.05      2.98 o
   5  10   3       34.72       31.78      2.55 o
   6  10   3        0.33       -2.18      2.53 o
   7  10   3       46.80       53.59      4.88 o
   8  10   3        3.09        5.57      2.74 o
  -8  11   3        3.03       -2.60      2.60 o
  -7  11   3        3.44        3.20      2.07 o
  -6  11   3       52.54       51.38      3.43 o
  -5  11   3        8.66        6.85      1.88 o
  -4  11   3       86.45       95.68      3.90 o
  -3  11   3       25.63       27.10      1.78 o
  -2  11   3       40.30       41.73      1.97 o
  -1  11   3       10.21       17.47      1.25 o
   0  11   3      573.72      549.55      9.23 o
   1  11   3        0.13        0.46      1.08 o
   2  11   3       11.99       10.26      1.43 o
   3  11   3       25.79       29.25      2.22 o
   4  11   3       21.54       23.06      2.61 o
   5  11   3       19.05       16.98      2.07 o
   6  11   3       47.97       38.15      4.94 o
   7  11   3        8.78        8.00      3.12 o
   8  11   3        0.60        0.04      2.32 o
  -8  12   3       13.34        9.92      3.38 o
  -7  12   3        0.01        2.34      3.98 o
  -6  12   3       61.82       61.06      3.78 o
  -5  12   3        0.62       -1.20      1.54 o
  -4  12   3       61.87       60.79      3.36 o
  -3  12   3      140.58      137.91      5.07 o
  -2  12   3       98.24      107.23      2.98 o
  -1  12   3       57.49       62.27      3.24 o
   0  12   3      435.07      430.60      7.63 o
   1  12   3       47.39       50.32      2.42 o
   2  12   3        8.70        9.57      1.43 o
   3  12   3        0.22       -1.66      1.77 o
   4  12   3       27.23       21.30      2.31 o
   5  12   3        2.90        2.57      2.44 o
   6  12   3        3.54        5.50      2.16 o
   7  12   3        0.78       -0.15      2.11 o
  -7  13   3        0.13       -1.34      2.60 o
  -6  13   3        2.23       -1.05      2.13 o
  -5  13   3       16.56       16.64      2.44 o
  -4  13   3        0.64        0.07      1.58 o
  -3  13   3       98.12       99.97      3.95 o
  -2  13   3        0.62       -0.08      1.33 o
  -1  13   3        4.77        3.90      1.45 o
   0  13   3       62.43       54.17      3.11 o
   1  13   3       11.79       12.43      1.67 o
   2  13   3       57.90       60.37      2.89 o
   3  13   3        9.41       10.75      1.61 o
   4  13   3       28.78       32.69      2.84 o
   5  13   3        2.62        2.41      1.88 o
   6  13   3        5.75        8.15      4.08 o
   7  13   3        0.80        1.06      2.47 o
  -6  14   3       21.43       26.98      3.40 o
  -5  14   3        4.15        7.09      2.48 o
  -4  14   3        7.03        6.04      1.91 o
  -3  14   3       16.17       16.44      2.60 o
  -2  14   3        0.56        0.91      1.77 o
  -1  14   3        6.92        6.24      2.02 o
   0  14   3       23.18       26.36      4.02 o
   1  14   3       42.78       44.01      3.47 o
   2  14   3        1.03       -1.84      1.84 o
   3  14   3        8.58        7.17      1.89 o
   4  14   3        0.09       -0.15      1.78 o
   5  14   3        0.69        0.46      1.85 o
   6  14   3        0.91        4.24      2.99 o
  -6  15   3        2.29        2.42      2.57 o
  -5  15   3       28.26       31.78      3.47 o
  -4  15   3        4.03        5.13      2.25 o
  -3  15   3       16.14       15.36      2.67 o
  -2  15   3        0.38       -1.73      1.73 o
  -1  15   3       14.77       17.16      2.60 o
   0  15   3       11.25       14.68      2.78 o
   1  15   3        3.34        5.82      2.15 o
   2  15   3        0.21        0.41      2.47 o
   3  15   3        2.05        2.53      1.87 o
   4  15   3       17.16       18.77      2.76 o
   5  15   3        2.07        1.38      1.96 o
  -5  16   3        1.78        2.59      3.06 o
  -4  16   3       10.88        8.31      3.12 o
  -3  16   3        0.88        4.97      2.66 o
  -2  16   3       11.26       13.51      4.39 o
  -1  16   3        0.74        0.56      2.02 o
   0  16   3        9.08        9.58      2.81 o
   1  16   3        4.21        5.58      2.96 o
   2  16   3       12.31        7.23      2.49 o
   3  16   3        2.69        4.42      2.43 o
   4  16   3        0.41        1.40      1.99 o
  -3  17   3        1.51        5.13      2.81 o
  -2  17   3        5.15        9.31      2.64 o
  -1  17   3        0.00       -2.10      2.40 o
   0  17   3        0.01       -1.71      2.50 o
   1  17   3        1.61        2.41      2.89 o
   2  17   3        2.37       -0.36      2.81 o
   3  17   3        8.34       12.19      3.89 o
   0  18   3        7.23       11.54      3.25 o
 -10   0   4       23.20       17.31      3.79 o
  -8   0   4        9.32        8.06      4.27 o
  -6   0   4      168.11      171.23      5.12 o
  -4   0   4      712.07      809.94     15.74 o
  -2   0   4     2637.75     2771.85     46.44 o
   0   0   4     1184.92     1164.13     18.88 o
   2   0   4     1261.17     1330.38     17.55 o
   4   0   4      824.63      876.35     16.29 o
   6   0   4      437.93      445.81     10.38 o
   8   0   4        0.89        1.69      2.53 o
  10   0   4        1.59        0.57      3.43 o
 -10   1   4        0.22       -1.75      1.75 o
  -9   1   4        0.54       -1.59      1.59 o
  -8   1   4        2.06       -0.18      1.53 o
  -7   1   4       65.05       72.21      3.85 o
  -6   1   4       11.51        6.68      1.87 o
  -5   1   4      295.35      314.47      4.90 o
  -4   1   4      712.65      727.91     10.19 o
  -3   1   4      334.94      357.06      5.58 o
  -2   1   4       85.42       87.93      2.40 o
  -1   1   4     3575.95     3592.31     38.87 o
   0   1   4     5555.25     5503.54     49.25 o
   1   1   4      372.68      294.25      5.02 o
   2   1   4      273.76      266.48      3.19 o
   3   1   4     1423.14     1405.32     14.84 o
   4   1   4      283.84      328.36      4.43 o
   5   1   4     1305.13     1303.81     15.52 o
   6   1   4      340.89      355.94      5.76 o
   7   1   4      894.00      863.78     13.77 o
   8   1   4        0.08       -0.01      1.56 o
   9   1   4      141.05      142.41      6.57 o
  10   1   4       29.02       33.15      3.87 o
 -10   2   4        0.37        1.36      2.15 o
  -9   2   4        0.02        0.73      1.90 o
  -8   2   4       12.10        9.45      1.95 o
  -7   2   4       19.68       20.64      2.07 o
  -6   2   4       23.74       22.88      1.70 o
  -5   2   4       44.14       45.87      2.29 o
  -4   2   4      852.10      827.63     11.34 o
  -3   2   4      359.42      363.61      6.16 o
  -2   2   4     2546.39     2567.53     28.32 o
  -1   2   4     5007.89     4876.45     52.41 o
   0   2   4     3310.52     3294.02     31.40 o
   1   2   4      353.46      373.50      4.36 o
   2   2   4     2520.48     2565.40     30.17 o
   3   2   4     4371.24     4695.89     54.81 o
   4   2   4      179.30      187.03      2.74 o
   5   2   4       57.97       59.89      2.31 o
   6   2   4      141.19      121.72      2.94 o
   7   2   4      110.58      107.37      3.24 o
   8   2   4       19.51       21.29      2.43 o
   9   2   4        0.22        3.82      1.98 o
  10   2   4       20.36       18.14      3.42 o
 -10   3   4       33.85       30.12      3.21 o
  -9   3   4       11.42       11.00      2.46 o
  -8   3   4      140.61      142.25      4.50 o
  -7   3   4      103.73      109.09      4.97 o
  -6   3   4      343.76      343.25      5.56 o
  -5   3   4       93.33      100.21      2.60 o
  -4   3   4        4.49        7.96      1.21 o
  -3   3   4        1.44       -0.01      0.83 o
  -2   3   4      176.07      169.21      3.14 o
  -1   3   4      178.12      173.90      2.58 o
   0   3   4     2789.05     2724.58     27.71 o
   1   3   4        9.19        9.19      2.40 o
   2   3   4     1206.85     1160.20     15.78 o
   3   3   4      394.07      354.15      4.49 o
   4   3   4       11.64        7.10      0.81 o
   5   3   4      453.64      460.75      7.07 o
   6   3   4      101.23       92.94      3.13 o
   7   3   4      155.68      155.17      4.53 o
   8   3   4        3.95        3.55      1.83 o
   9   3   4       85.67       96.45      4.66 o
  10   3   4        5.73        6.42      3.77 o
 -10   4   4        0.61       -2.38      2.38 o
  -9   4   4       25.09       26.74      2.86 o
  -8   4   4        0.32        1.04      1.66 o
  -7   4   4       47.64       41.03      2.44 o
  -6   4   4      291.57      275.76      6.04 o
  -5   4   4       21.26       17.64      1.56 o
  -4   4   4        2.18        2.92      1.49 o
  -3   4   4      894.57      914.05     11.23 o
  -2   4   4     2850.12     2792.95     30.77 o
  -1   4   4      809.65      778.44      9.30 o
   0   4   4     2125.75     2030.91     22.50 o
   1   4   4      593.81      623.86     10.44 o
   2   4   4     1265.80     1383.83     24.68 o
   3   4   4     1244.65     1354.94     20.66 o
   4   4   4      493.22      505.11      7.67 o
   5   4   4      258.29      288.73      4.68 o
   6   4   4      474.55      471.76      7.87 o
   7   4   4        1.76        3.40      1.87 o
   8   4   4       22.43       22.49      2.49 o
   9   4   4        0.93        3.61      1.92 o
  10   4   4        5.52        4.75      2.46 o
 -10   5   4       18.26       21.84      3.50 o
  -9   5   4       51.51       39.19      3.31 o
  -8   5   4       61.84       66.73      3.83 o
  -7   5   4        4.64        5.95      1.45 o
  -6   5   4       84.90       90.62      3.35 o
  -5   5   4      158.76      167.45      3.72 o
  -4   5   4       48.10       51.08      2.16 o
  -3   5   4      204.91      209.61      3.99 o
  -2   5   4      633.56      615.64      7.83 o
  -1   5   4      206.50      218.47      3.40 o
   0   5   4      495.53      500.19      6.39 o
   1   5   4       45.45       46.04      2.69 o
   2   5   4     2365.54     2525.80     45.06 o
   3   5   4      222.47      257.70      4.67 o
   4   5   4       18.57       18.19      1.33 o
   5   5   4      507.44      510.04      7.11 o
   6   5   4       79.91       70.43      4.36 o
   7   5   4       98.76      102.79      3.99 o
   8   5   4        7.72        7.45      2.00 o
   9   5   4       23.53       29.19      3.33 o
  10   5   4        3.46        5.21      2.61 o
 -10   6   4        0.14        2.20      2.58 o
  -9   6   4        3.86        1.89      2.47 o
  -8   6   4      144.40      139.09      6.68 o
  -7   6   4        5.52        4.47      1.59 o
  -6   6   4        0.31        1.70      1.28 o
  -5   6   4      137.07      142.98      3.48 o
  -4   6   4      195.44      182.93      3.69 o
  -3   6   4      438.31      400.60      5.49 o
  -2   6   4      560.47      545.58      7.22 o
  -1   6   4       27.70       26.92      1.25 o
   0   6   4     2457.51     2678.77     31.95 o
   1   6   4      253.93      268.66      5.18 o
   2   6   4        5.76       18.01      1.83 o
   3   6   4       89.66       90.08      3.44 o
   4   6   4        0.81        0.32      0.59 o
   5   6   4       15.20       18.89      1.27 o
   6   6   4       79.02       73.67      2.71 o
   7   6   4        0.15       -1.62      1.62 o
   8   6   4       19.57       20.77      2.83 o
   9   6   4        0.06       -2.04      2.04 o
  -9   7   4       46.37       48.57      4.35 o
  -8   7   4        0.17        0.77      2.43 o
  -7   7   4        3.38        2.81      1.57 o
  -6   7   4        0.01        1.73      1.38 o
  -5   7   4       54.48       60.25      2.55 o
  -4   7   4      110.31      115.92      3.27 o
  -3   7   4       86.40       82.97      2.24 o
  -2   7   4        5.16        6.76      1.14 o
  -1   7   4       19.63       28.76      1.63 o
   0   7   4        9.03        6.42      0.94 o
   1   7   4      781.01      865.35     13.93 o
   2   7   4      195.13      176.50      4.80 o
   3   7   4      133.18      115.67      5.13 o
   4   7   4        5.15       10.79      1.41 o
   5   7   4      125.90      128.05      2.82 o
   6   7   4       49.23       43.93      2.47 o
   7   7   4      109.24      111.30      4.88 o
   8   7   4        0.03        0.61      2.45 o
   9   7   4        0.54        0.09      2.36 o
  -9   8   4       26.60       34.75      3.98 o
  -8   8   4        9.54        9.73      2.77 o
  -7   8   4       33.61       41.12      3.20 o
  -6   8   4      134.31      139.09      4.40 o
  -5   8   4      152.42      146.28      3.84 o
  -4   8   4      129.90      128.06      3.29 o
  -3   8   4        2.16        2.07      1.07 o
  -2   8   4      290.59      280.78      4.26 o
  -1   8   4        0.03        1.57      0.78 o
   0   8   4       38.27       41.36      1.84 o
   1   8   4      148.46      166.17      3.62 o
   2   8   4      173.18      176.26      3.77 o
   3   8   4       39.13       43.89      3.02 o
   4   8   4      238.08      233.34      6.38 o
   5   8   4      112.27      105.16      2.95 o
   6   8   4       20.43       17.24      2.15 o
   7   8   4       43.08       40.58      3.27 o
   8   8   4        0.15       -1.55      2.08 o
   9   8   4        0.31        3.06      2.55 o
  -9   9   4        0.67       -2.39      2.39 o
  -8   9   4       30.25       27.81      3.73 o
  -7   9   4       71.90       75.66      4.16 o
  -6   9   4       65.06       69.29      3.72 o
  -5   9   4       43.21       36.32      2.96 o
  -4   9   4       50.12       46.29      2.40 o
  -3   9   4        1.67        2.00      1.13 o
  -2   9   4       53.14       56.28      2.02 o
  -1   9   4        4.22        2.82      0.81 o
   0   9   4        0.33        0.81      0.98 o
   1   9   4        5.84        9.20      1.11 o
   2   9   4        0.00       -0.89      0.89 o
   3   9   4      111.45      126.13      5.22 o
   4   9   4       21.66       13.06      1.30 o
   5   9   4      347.30      336.72      6.85 o
   6   9   4        1.22       -0.91      1.63 o
   7   9   4       43.51       48.80      4.54 o
   8   9   4       30.13       27.04      4.41 o
   9   9   4        5.25        4.32      2.81 o
  -8  10   4        0.00        0.56      2.34 o
  -7  10   4        3.05        2.59      2.06 o
  -6  10   4        3.23        7.99      2.07 o
  -5  10   4       46.38       48.28      3.10 o
  -4  10   4       90.55       85.02      3.07 o
  -3  10   4       22.88       24.49      1.85 o
  -2  10   4      348.30      341.82      5.10 o
  -1  10   4        4.38        2.32      0.76 o
   0  10   4      375.60      382.76      6.12 o
   1  10   4       14.08       12.39      1.18 o
   2  10   4      280.63      256.16      4.27 o
   3  10   4      318.11      315.72      6.08 o
   4  10   4       33.35       30.39      2.02 o
   5  10   4       16.17       10.25      1.78 o
   6  10   4        6.75        7.29      2.33 o
   7  10   4        1.91        0.12      1.99 o
   8  10   4        7.06       11.37      2.83 o
  -8  11   4        1.70       -0.69      2.45 o
  -7  11   4        9.51        9.27      2.34 o
  -6  11   4       32.67       33.49      2.98 o
  -5  11   4       11.75       10.16      2.06 o
  -4  11   4       50.99       53.62      3.02 o
  -3  11   4        6.06        6.57      1.32 o
  -2  11   4        3.17        0.86      1.15 o
  -1  11   4       37.60       34.01      2.09 o
   0  11   4       82.20       83.44      2.81 o
   1  11   4       70.65       73.24      3.82 o
   2  11   4       96.50      101.46      3.13 o
   3  11   4      120.60      113.39      5.55 o
   4  11   4        0.19        1.20      1.45 o
   5  11   4       17.73       17.18      3.02 o
   6  11   4        0.47       -2.10      2.10 o
   7  11   4       11.16       14.37      3.12 o
   8  11   4        0.31       -0.56      5.00 o
  -7  12   4        1.60       -0.34      2.18 o
  -6  12   4       13.14       16.58      2.55 o
  -5  12   4        1.52       -0.81      1.61 o
  -4  12   4       27.65       30.92      2.66 o
  -3  12   4       43.61       38.10      2.22 o
  -2  12   4      134.34      133.48      3.40 o
  -1  12   4       52.86       61.68      3.41 o
   0  12   4       20.77       15.18      2.16 o
   1  12   4      121.83      116.81      3.33 o
   2  12   4      112.49      113.02      3.64 o
   3  12   4       57.25       58.44      2.69 o
   4  12   4       63.16       57.56      3.39 o
   5  12   4        6.92        7.57      1.80 o
   6  12   4        5.87       10.96      2.40 o
   7  12   4        8.00       14.91      2.91 o
  -7  13   4       33.05       33.46      4.32 o
  -6  13   4        0.69        1.10      2.43 o
  -5  13   4        1.83        2.70      1.83 o
  -4  13   4       21.61       20.43      2.39 o
  -3  13   4        0.37       -0.58      1.49 o
  -2  13   4        2.89        3.41      1.53 o
  -1  13   4       25.54       20.04      2.11 o
   0  13   4        0.05        0.62      1.42 o
   1  13   4       40.52       38.78      2.61 o
   2  13   4       54.57       45.18      2.65 o
   3  13   4       20.18       17.74      1.86 o
   4  13   4        4.12        2.66      1.70 o
   5  13   4       18.47       21.38      3.48 o
   6  13   4        4.25        1.04      1.94 o
   7  13   4        2.20        4.48      2.48 o
  -6  14   4       10.62       11.41      2.84 o
  -5  14   4       18.59       18.02      2.67 o
  -4  14   4       17.06       25.28      2.64 o
  -3  14   4       11.04       10.84      2.82 o
  -2  14   4       68.72       72.08      5.96 o
  -1  14   4        0.40       -0.39      1.49 o
   0  14   4        0.49        0.08      1.61 o
   1  14   4        0.43        2.11      1.90 o
   2  14   4       68.03       66.19      3.45 o
   3  14   4       33.75       32.75      2.45 o
   4  14   4        1.17        0.30      1.37 o
   5  14   4        1.22        0.41      1.94 o
   6  14   4        0.10       -2.93      2.93 o
  -5  15   4        2.67        5.75      2.40 o
  -4  15   4        8.47        7.69      3.00 o
  -3  15   4        0.44       -0.68      1.97 o
  -2  15   4       15.79       15.36      2.62 o
  -1  15   4        3.90        3.91      2.07 o
   0  15   4       15.33       21.11      2.56 o
   1  15   4        3.38        0.95      2.04 o
   2  15   4        6.81        6.23      2.28 o
   3  15   4        1.79        2.46      2.81 o
   4  15   4       39.96       47.16      3.93 o
   5  15   4       10.28        9.44      2.56 o
  -4  16   4       21.90       24.19      3.98 o
  -3  16   4        0.08       -2.00      2.00 o
  -2  16   4        4.05        6.55      2.42 o
  -1  16   4        5.50        4.98      4.71 o
   0  16   4       12.06       10.60      2.78 o
   1  16   4        2.75        7.61      2.16 o
   2  16   4        8.72        8.11      2.50 o
   3  16   4        0.12       -1.15      2.12 o
   4  16   4       11.04       12.78      6.53 o
  -3  17   4        6.93        2.07      2.76 o
  -2  17   4        1.50        2.10      2.37 o
  -1  17   4        0.61       -0.89      2.47 o
   0  17   4        1.24        1.69      2.53 o
   1  17   4        0.49        5.52      2.82 o
   2  17   4       12.07       14.87      3.01 o
   3  17   4        0.18       -1.66      2.85 o
  -9   0   5       32.03       32.16      4.08 o
  -7   0   5        6.82        1.99      2.09 o
  -5   0   5        0.95        1.96      1.81 o
  -3   0   5     3553.94     3684.59     61.89 o
  -1   0   5    15284.42    15126.79    213.36 o
   1   0   5      284.24      305.15      4.80 o
   3   0   5       67.66       97.25      2.72 o
   5   0   5       52.83       49.03      2.62 o
   7   0   5       23.27       20.83      3.45 o
   9   0   5       15.78       19.05      4.06 o
 -10   1   5       11.25       15.70      2.84 o
  -9   1   5       23.71       27.68      2.70 o
  -8   1   5       92.93       99.25      4.22 o
  -7   1   5        0.42        0.71      1.46 o
  -6   1   5      179.45      185.26      3.85 o
  -5   1   5      207.42      206.73      4.49 o
  -4   1   5      431.66      437.11      9.47 o
  -3   1   5      250.54      241.09      4.35 o
  -2   1   5      454.24      481.29      6.33 o
  -1   1   5      204.27      185.12      2.99 o
   0   1   5      873.49      852.79      8.28 o
   1   1   5       38.68       44.32      1.16 o
   2   1   5     3255.10     3134.06     30.05 o
   3   1   5       23.45       23.43      0.99 o
   4   1   5      309.11      291.60      4.39 o
   5   1   5       99.71      110.03      2.61 o
   6   1   5      168.51      166.63      3.85 o
   7   1   5      130.14      135.61      4.16 o
   8   1   5      327.41      343.97      7.32 o
   9   1   5       14.08       16.74      2.85 o
  10   1   5       54.86       56.51      4.54 o
 -10   2   5        7.31        5.08      2.35 o
  -9   2   5        4.17        0.78      1.95 o
  -8   2   5       11.58       11.83      2.46 o
  -7   2   5        2.91        2.04      1.53 o
  -6   2   5       23.56       24.86      1.76 o
  -5   2   5     1444.93     1484.46     19.40 o
  -4   2   5       34.53       32.64      1.99 o
  -3   2   5       77.57       73.17      2.28 o
  -2   2   5      579.39      631.49     10.56 o
  -1   2   5     1602.78     1708.64     19.11 o
   0   2   5        0.55        0.53      0.46 o
   1   2   5     2581.74     2576.74     24.76 o
   2   2   5       62.44       74.77      1.78 o
   3   2   5       67.41       74.28      1.67 o
   4   2   5      262.67      276.15      3.88 o
   5   2   5       24.72       27.84      1.29 o
   6   2   5      114.55      115.84      4.82 o
   7   2   5       45.89       42.81      3.15 o
   8   2   5        0.16        0.68      1.84 o
   9   2   5        1.82        2.78      3.01 o
  10   2   5       34.93       46.12      7.04 o
 -10   3   5        3.16        4.39      2.39 o
  -9   3   5       26.03       33.93      3.16 o
  -8   3   5       26.97       30.62      2.63 o
  -7   3   5        2.64        4.70      1.48 o
  -6   3   5       40.49       38.92      2.32 o
  -5   3   5        8.53        8.84      1.40 o
  -4   3   5      232.65      240.35      4.62 o
  -3   3   5       86.68       90.51      3.12 o
  -2   3   5       18.06       21.19      1.76 o
  -1   3   5      151.57      167.49      2.75 o
   0   3   5      588.33      660.21      7.94 o
   1   3   5      314.68      353.19      4.53 o
   2   3   5      765.39      822.86      9.04 o
   3   3   5     1443.92     1450.92     16.55 o
   4   3   5     2657.64     2675.03     32.19 o
   5   3   5        1.01        0.96      0.96 o
   6   3   5     1100.05     1122.03     15.23 o
   7   3   5       11.44        3.49      1.52 o
   8   3   5       83.14       67.25      4.13 o
   9   3   5        0.95       -0.11      2.16 o
  10   3   5       16.43       15.23      3.20 o
 -10   4   5        5.04        7.46      2.42 o
  -9   4   5       19.86       24.99      2.80 o
  -8   4   5       24.07       21.61      2.59 o
  -7   4   5       87.59       87.46      3.43 o
  -6   4   5        7.25        7.50      1.54 o
  -5   4   5       27.80       27.97      1.90 o
  -4   4   5      151.56      164.06      4.23 o
  -3   4   5      726.76      778.90     10.72 o
  -2   4   5      423.87      393.08      5.63 o
  -1   4   5     1172.28     1240.32     14.34 o
   0   4   5      387.91      463.45      6.51 o
   1   4   5     1103.90     1099.51     15.18 o
   2   4   5       17.74       27.45      2.17 o
   3   4   5      236.54      282.90      4.10 o
   4   4   5      678.18      719.12      9.68 o
   5   4   5      152.38      154.31      3.45 o
   6   4   5        2.55       -0.13      1.12 o
   7   4   5        0.56       -0.61      1.43 o
   8   4   5       14.52       15.73      2.22 o
   9   4   5        4.50        8.27      2.44 o
  10   4   5        1.78        1.08      2.89 o
 -10   5   5        1.87       -2.39      2.39 o
  -9   5   5        0.00       -0.63      1.91 o
  -8   5   5       24.08       25.36      2.73 o
  -7   5   5       52.78       52.95      3.34 o
  -6   5   5        1.35       -1.04      1.17 o
  -5   5   5       14.96       17.31      1.69 o
  -4   5   5        1.63        2.14      1.20 o
  -3   5   5       25.92       24.72      1.51 o
  -2   5   5      301.90      315.43      5.10 o
  -1   5   5        4.48        5.13      0.85 o
   0   5   5       58.22       72.77      1.91 o
   1   5   5      219.76      223.54      4.20 o
   2   5   5       89.83      111.06      4.34 o
   3   5   5        5.87       10.96      2.04 o
   4   5   5       72.86       55.93      1.62 o
   5   5   5      117.51      101.91      3.24 o
   6   5   5      540.31      523.92      8.24 o
   7   5   5      160.74      150.45      7.09 o
   8   5   5       65.44       71.80      4.34 o
   9   5   5        5.83        6.18      2.78 o
  -9   6   5       41.52       42.94      4.82 o
  -8   6   5        0.92        2.36      1.90 o
  -7   6   5       13.36       14.31      2.04 o
  -6   6   5       17.96       18.73      1.77 o
  -5   6   5       92.72      102.50      3.12 o
  -4   6   5       15.25       16.36      1.64 o
  -3   6   5      125.25      101.83      2.76 o
  -2   6   5      360.89      416.46      6.44 o
  -1   6   5     2116.14     2159.83     24.26 o
   0   6   5        3.47        1.64      0.75 o
   1   6   5      126.51      132.52      3.01 o
   2   6   5      485.07      484.40     10.71 o
   3   6   5      299.15      307.85     10.49 o
   4   6   5       27.12       33.28      1.02 o
   5   6   5       38.01       35.93      1.79 o
   6   6   5      266.71      250.50      6.06 o
   7   6   5       31.06       34.62      3.02 o
   8   6   5        7.32        8.35      3.23 o
   9   6   5       16.91       20.34      3.07 o
  -9   7   5        0.19        3.47      2.71 o
  -8   7   5        1.44        0.76      2.15 o
  -7   7   5        5.17        7.34      1.88 o
  -6   7   5       20.49       14.66      1.91 o
  -5   7   5        0.00       -1.25      1.25 o
  -4   7   5        8.59       10.51      1.46 o
  -3   7   5      114.06      121.85      2.89 o
  -2   7   5        2.19        1.28      1.13 o
  -1   7   5      240.90      238.63      3.87 o
   0   7   5      138.24      141.98      3.23 o
   1   7   5       40.15       47.93      1.99 o
   2   7   5       63.25       87.68      4.08 o
   3   7   5        0.40       -1.06      1.60 o
   4   7   5      153.12      145.45      4.88 o
   5   7   5        0.44       -0.87      0.87 o
   6   7   5      159.86      139.15      5.42 o
   7   7   5       19.46        8.46      2.57 o
   8   7   5        8.48        2.43      2.14 o
   9   7   5       22.79       22.19      3.67 o
  -9   8   5        0.27       -2.42      2.42 o
  -8   8   5        0.07        2.50      2.27 o
  -7   8   5        4.26        2.45      1.86 o
  -6   8   5        7.89        5.86      1.71 o
  -5   8   5        0.68       -0.81      1.33 o
  -4   8   5      302.53      277.79      5.47 o
  -3   8   5      294.97      292.82      5.05 o
  -2   8   5      116.52      130.43      2.98 o
  -1   8   5      683.68      669.33      8.64 o
   0   8   5       60.37       59.98      2.42 o
   1   8   5      286.40      289.30      4.73 o
   2   8   5      375.73      398.67     19.63 o
   3   8   5       35.24       38.90      3.30 o
   4   8   5      205.92      215.74      6.17 o
   5   8   5       17.97       19.58      1.56 o
   6   8   5       70.37       59.55      2.68 o
   7   8   5       33.45       39.74      3.26 o
   8   8   5        0.12       -0.97      2.04 o
   9   8   5        2.50        0.34      4.65 o
  -9   9   5        0.25        1.10      2.64 o
  -8   9   5        2.42       -3.06      3.06 o
  -7   9   5        0.37       -0.31      1.90 o
  -6   9   5       10.75        6.23      1.64 o
  -5   9   5       28.87       33.17      2.33 o
  -4   9   5       10.88        8.34      1.56 o
  -3   9   5      301.91      289.01      5.10 o
  -2   9   5        0.28       -0.27      1.00 o
  -1   9   5      180.78      175.28      3.16 o
   0   9   5      126.21      118.26      3.04 o
   1   9   5        7.72        5.62      2.07 o
   2   9   5       43.62       46.26      2.24 o
   3   9   5        0.09        1.74      2.12 o
   4   9   5        3.03       -0.61      1.75 o
   5   9   5      278.72      266.65      6.09 o
   6   9   5       84.52       96.95      5.75 o
   7   9   5        9.93       10.39      2.41 o
   8   9   5       14.90       12.77      2.83 o
  -8  10   5       19.61       25.13      3.56 o
  -7  10   5        2.18        2.59      2.10 o
  -6  10   5       13.12       10.73      2.19 o
  -5  10   5        0.02       -0.50      1.27 o
  -4  10   5       41.11       35.22      2.72 o
  -3  10   5       78.43       69.91      2.87 o
  -2  10   5      266.53      269.13      4.67 o
  -1  10   5       60.23       58.37      2.87 o
   0  10   5        0.00       -0.32      1.19 o
   1  10   5        0.43        0.15      1.11 o
   2  10   5       34.00       30.83      2.53 o
   3  10   5      538.06      516.63     15.52 o
   4  10   5        6.76        5.43      2.57 o
   5  10   5       10.89       15.45      1.72 o
   6  10   5       39.10       29.76      2.83 o
   7  10   5        0.14        2.35      2.04 o
   8  10   5        2.15        0.97      2.39 o
  -8  11   5       10.28       14.83      3.12 o
  -7  11   5        0.87        0.72      2.34 o
  -6  11   5        5.33        3.92      2.00 o
  -5  11   5       65.08       62.32      3.63 o
  -4  11   5        6.11        8.08      1.55 o
  -3  11   5        2.59        2.43      1.31 o
  -2  11   5       10.47        9.29      1.60 o
  -1  11   5        4.17        5.17      1.38 o
   0  11   5        9.49        6.75      1.28 o
   1  11   5      348.15      315.96      5.82 o
   2  11   5       43.62       34.67      1.83 o
   3  11   5        2.72        2.37      2.38 o
   4  11   5      117.10      113.07     10.20 o
   5  11   5       88.08       92.66      5.84 o
   6  11   5        6.90       11.06      2.19 o
   7  11   5        0.10       -1.90      1.90 o
   8  11   5       34.34       43.58      5.27 o
  -7  12   5        2.12       -0.35      2.20 o
  -6  12   5       76.56       71.93      4.21 o
  -5  12   5        2.92        3.48      1.88 o
  -4  12   5       99.19      111.61      4.36 o
  -3  12   5        6.47        7.99      1.50 o
  -2  12   5      271.38      275.41      6.13 o
  -1  12   5        0.76       -0.49      1.35 o
   0  12   5       86.48       86.94      2.95 o
   1  12   5       43.40       49.43      2.91 o
   2  12   5       19.20       21.61      1.86 o
   3  12   5       33.11       31.88      1.99 o
   4  12   5        1.72        2.70      1.29 o
   5  12   5       12.52       13.91      2.01 o
   6  12   5        0.35        0.02      3.17 o
   7  12   5        1.05        2.95      2.28 o
  -7  13   5        0.02        0.36      2.36 o
  -6  13   5       36.29       38.45      4.59 o
  -5  13   5       25.89       30.03      2.92 o
  -4  13   5        1.94        0.41      1.73 o
  -3  13   5        6.32        4.20      1.65 o
  -2  13   5        0.21        1.00      1.48 o
  -1  13   5        2.61       -0.49      1.86 o
   0  13   5       26.70       24.75      2.21 o
   1  13   5       19.79       18.77      1.89 o
   2  13   5       22.27       20.38      1.92 o
   3  13   5       20.41       22.62      2.94 o
   4  13   5        0.05        0.65      1.53 o
   5  13   5       24.02       23.68      2.87 o
   6  13   5       43.51       56.63      4.50 o
  -6  14   5        5.25        2.51      2.28 o
  -5  14   5       35.47       42.92      3.42 o
  -4  14   5        9.36       11.14      2.17 o
  -3  14   5        0.86       -1.10      4.51 o
  -2  14   5       92.26       93.69      4.97 o
  -1  14   5       31.82       36.15      2.72 o
   0  14   5        0.54        1.04      1.77 o
   1  14   5        9.22        8.42      2.12 o
   2  14   5       12.30       11.46      1.95 o
   3  14   5        0.52       -0.88      1.32 o
   4  14   5        0.28        0.03      1.31 o
   5  14   5        0.93        1.02      2.73 o
   6  14   5        3.04        0.00      2.10 o
  -5  15   5        0.52       -2.14      2.14 o
  -4  15   5        4.35        3.14      2.40 o
  -3  15   5        0.28        4.44      2.16 o
  -2  15   5        0.00       -1.04      1.95 o
  -1  15   5       25.33       26.62      3.15 o
   0  15   5        0.09        2.47      1.84 o
   1  15   5       43.20       53.85      3.99 o
   2  15   5       27.42       29.86      3.93 o
   3  15   5        1.93        2.40      2.14 o
   4  15   5       20.44       21.39      2.92 o
   5  15   5        0.48       -1.25      3.30 o
  -4  16   5        3.83        0.12      2.93 o
  -3  16   5        0.50       -1.73      2.21 o
  -2  16   5        0.58       -1.74      2.06 o
  -1  16   5        1.69       -2.19      2.19 o
   0  16   5        0.79        3.63      2.49 o
   1  16   5        2.27        2.84      2.94 o
   2  16   5        0.04       -1.31      1.89 o
   3  16   5        0.95        3.41      2.18 o
   4  16   5        3.35        2.74      2.40 o
  -2  17   5        0.56        5.92      2.95 o
  -1  17   5        6.07        6.50      2.89 o
   0  17   5        0.16       -1.25      2.56 o
   1  17   5        1.96        1.43      2.52 o
   2  17   5        2.55        3.97      2.31 o
 -10   0   6        0.69        2.52      3.51 o
  -8   0   6       58.51       69.65      6.95 o
  -6   0   6       13.15        9.77      2.54 o
  -4   0   6      343.82      349.59      8.50 o
  -2   0   6     3370.53     3339.11     56.10 o
   0   0   6      421.91      424.08      6.54 o
   2   0   6       12.14        7.17      1.03 o
   4   0   6      212.33      230.15      5.01 o
   6   0   6      752.61      733.47     14.97 o
   8   0   6       21.46       26.86      3.05 o
  10   0   6       52.94       53.45      6.45 o
 -10   1   6        7.75        6.67      2.45 o
  -9   1   6        4.38        4.44      1.97 o
  -8   1   6       11.08       10.59      2.05 o
  -7   1   6       21.07       20.38      2.20 o
  -6   1   6       30.53       27.59      2.03 o
  -5   1   6      106.97      110.31      4.21 o
  -4   1   6        4.99        4.67      1.26 o
  -3   1   6      134.90      116.76      2.95 o
  -2   1   6       92.91       88.81      2.17 o
  -1   1   6      905.56      948.73     11.28 o
   0   1   6     2757.68     2777.00     27.88 o
   1   1   6      583.80      619.10      6.68 o
   2   1   6      346.48      373.48      4.41 o
   3   1   6     1886.08     1947.79     19.25 o
   4   1   6      634.39      628.56      7.57 o
   5   1   6     1118.74     1085.25     13.20 o
   6   1   6       86.10       73.82      2.52 o
   7   1   6     1019.51      992.03     13.89 o
   8   1   6       38.26       49.59      3.35 o
   9   1   6       88.94       84.74      4.84 o
  10   1   6       56.38       70.84      5.11 o
 -10   2   6       16.59       16.38      4.70 o
  -9   2   6        3.09        6.53      2.33 o
  -8   2   6        1.95        0.91      1.80 o
  -7   2   6        1.88        1.58      1.50 o
  -6   2   6      121.06      137.65      3.73 o
  -5   2   6        5.32        7.50      1.51 o
  -4   2   6       75.93       78.05      2.81 o
  -3   2   6        1.70        1.33      1.01 o
  -2   2   6      862.54      846.17     11.26 o
  -1   2   6      495.01      489.21      6.52 o
   0   2   6      434.80      432.28      4.99 o
   1   2   6      104.05      104.35      1.74 o
   2   2   6        0.69       -0.29      0.47 o
   3   2   6        0.54        0.49      0.87 o
   4   2   6        0.58        1.25      0.75 o
   5   2   6      214.89      204.65      4.19 o
   6   2   6        1.12        1.13      1.40 o
   7   2   6       46.18       42.66      3.30 o
   8   2   6       26.14       25.53      2.90 o
   9   2   6        0.33       -1.71      2.02 o
  10   2   6        8.80        4.10      2.77 o
 -10   3   6       15.93       19.90      3.08 o
  -9   3   6        1.78       -0.41      2.08 o
  -8   3   6        0.23        1.40      1.68 o
  -7   3   6        8.75        8.21      1.65 o
  -6   3   6        0.02        0.55      1.28 o
  -5   3   6        0.19        0.44      1.31 o
  -4   3   6       19.85       22.68      1.79 o
  -3   3   6      505.20      523.71      7.25 o
  -2   3   6      856.83      853.71     10.52 o
  -1   3   6       98.13       96.01      2.52 o
   0   3   6        1.17        1.41      0.61 o
   1   3   6      147.28      165.74      3.60 o
   2   3   6       45.07       48.63      1.36 o
   3   3   6      610.02      612.26      8.25 o
   4   3   6      451.85      465.04      6.45 o
   5   3   6      141.39      134.38      3.06 o
   6   3   6        2.25        2.77      1.90 o
   7   3   6      124.69      132.41      4.82 o
   8   3   6       18.93       22.61      2.84 o
   9   3   6      101.29      109.75      7.37 o
 -10   4   6       14.99       14.09      3.61 o
  -9   4   6       25.30       26.24      3.34 o
  -8   4   6       46.87       40.78      3.24 o
  -7   4   6       18.07       17.17      1.95 o
  -6   4   6        8.66        9.71      1.63 o
  -5   4   6      148.02      160.68      4.90 o
  -4   4   6      793.72      774.84     11.12 o
  -3   4   6      480.82      459.07      8.12 o
  -2   4   6      187.87      182.38      3.32 o
  -1   4   6      641.79      631.09      8.65 o
   0   4   6      204.81      214.02      3.25 o
   1   4   6       91.83      103.26      1.95 o
   2   4   6      623.21      635.76      7.76 o
   3   4   6       32.86       30.25      1.11 o
   4   4   6        1.67        3.90      0.83 o
   5   4   6        0.74        2.61      1.27 o
   6   4   6       10.62       10.42      1.55 o
   7   4   6       11.86       13.05      2.12 o
   8   4   6        0.01       -1.47      1.75 o
   9   4   6        5.94        8.67      3.94 o
  -9   5   6       36.19       41.75      3.49 o
  -8   5   6        0.13       -1.69      1.69 o
  -7   5   6        9.51        5.25      1.76 o
  -6   5   6       10.63        6.72      1.58 o
  -5   5   6        4.52        4.81      1.35 o
  -4   5   6      112.80       98.17      3.05 o
  -3   5   6       28.51       23.70      1.58 o
  -2   5   6       37.07       29.95      1.71 o
  -1   5   6        0.05       -0.03      0.75 o
   0   5   6      988.98     1080.93     13.90 o
   1   5   6      985.40     1038.00     12.10 o
   2   5   6      967.81     1008.25     18.05 o
   3   5   6      351.59      356.49      7.95 o
   4   5   6       39.11       39.17      1.73 o
   5   5   6      207.00      194.23      4.06 o
   6   5   6       18.54       13.16      1.60 o
   7   5   6       87.14       74.26      4.74 o
   8   5   6       22.00       19.00      3.13 o
   9   5   6        5.18        5.48      2.83 o
  -9   6   6        2.71       -0.04      2.01 o
  -8   6   6        0.25        0.47      2.14 o
  -7   6   6       38.58       40.20      2.79 o
  -6   6   6        0.02        3.32      1.54 o
  -5   6   6      252.15      253.01      4.96 o
  -4   6   6       77.94       76.51      3.01 o
  -3   6   6       38.01       37.42      1.89 o
  -2   6   6     3151.99     3359.81     37.33 o
  -1   6   6      109.06      117.06      2.65 o
   0   6   6      540.05      546.95      8.32 o
   1   6   6       16.66       18.50      1.01 o
   2   6   6       78.82       82.76      4.19 o
   3   6   6       27.23       27.64      2.14 o
   4   6   6       56.40       45.60      1.34 o
   5   6   6       11.79       12.02      1.31 o
   6   6   6       83.67       65.47      3.14 o
   7   6   6       11.60       12.86      2.50 o
   8   6   6       20.53       16.03      2.92 o
   9   6   6        7.46        5.77      2.65 o
  -9   7   6       13.26       11.40      2.95 o
  -8   7   6        1.83        0.38      1.82 o
  -7   7   6        1.62        2.90      1.63 o
  -6   7   6       18.52       22.37      2.19 o
  -5   7   6       18.76       14.05      1.83 o
  -4   7   6        0.91       -1.17      1.17 o
  -3   7   6      155.92      188.64      4.19 o
  -2   7   6     1234.41     1257.89     15.93 o
  -1   7   6      244.15      242.85      4.23 o
   0   7   6        0.01        2.58      1.00 o
   1   7   6      225.90      216.95      3.78 o
   2   7   6       21.57       22.76      2.30 o
   3   7   6      113.05       94.35      5.67 o
   4   7   6        1.73        1.72      1.99 o
   5   7   6      545.06      512.98     15.00 o
   6   7   6        9.77        6.24      1.57 o
   7   7   6       11.64       13.04      2.47 o
   8   7   6       30.58       23.23      3.52 o
   9   7   6        4.92        4.11      3.08 o
  -9   8   6        8.43       10.49      3.04 o
  -8   8   6        6.65        8.08      2.74 o
  -7   8   6        1.79        4.97      1.80 o
  -6   8   6       58.85       60.69      3.18 o
  -5   8   6        6.74        3.57      1.52 o
  -4   8   6      211.57      220.10      4.88 o
  -3   8   6       74.16       64.51      2.74 o
  -2   8   6      177.23      184.19      3.73 o
  -1   8   6      324.72      344.86      5.47 o
   0   8   6      557.67      574.17      9.17 o
   1   8   6      469.86      477.26      9.13 o
   2   8   6       26.06       28.38      2.57 o
   3   8   6       17.93       14.90      2.84 o
   4   8   6       37.34       32.03      3.47 o
   5   8   6      246.84      227.25      5.78 o
   6   8   6        3.97        2.61      1.13 o
   7   8   6        0.64        4.74      2.04 o
   8   8   6       31.31       36.21      6.60 o
   9   8   6        0.66       -1.34      4.45 o
  -8   9   6        5.94        9.33      2.74 o
  -7   9   6       15.18       12.73      2.13 o
  -6   9   6       11.43       16.77      2.08 o
  -5   9   6      116.52      129.19      3.96 o
  -4   9   6        0.22       -1.22      1.22 o
  -3   9   6       82.25       91.10      3.16 o
  -2   9   6       37.96       42.35      2.20 o
  -1   9   6        6.37        9.11      1.46 o
   0   9   6       74.66       82.84      4.93 o
   1   9   6      361.05      367.82      5.96 o
   2   9   6      258.44      228.95      7.18 o
   3   9   6      230.11      217.17      9.60 o
   4   9   6       11.38       19.34      3.03 o
   5   9   6       81.83       92.13      2.64 o
   6   9   6      112.89      118.71      4.02 o
   7   9   6       29.46       31.13      3.73 o
   8   9   6        4.71        4.16      2.95 o
  -8  10   6        0.13        3.50      2.59 o
  -7  10   6       23.33       23.27      2.88 o
  -6  10   6        1.12        0.55      1.54 o
  -5  10   6       14.83       19.41      2.02 o
  -4  10   6       53.67       42.29      2.97 o
  -3  10   6        0.55        2.66      1.34 o
  -2  10   6        0.06       -0.99      0.99 o
  -1  10   6      120.32      119.08      3.69 o
   0  10   6       40.54       48.76      2.54 o
   1  10   6       53.62       53.85      2.36 o
   2  10   6       59.53       59.58      2.65 o
   3  10   6       31.99       32.58      4.46 o
   4  10   6        2.19        6.17      3.38 o
   5  10   6        0.60        6.89      4.59 o
   6  10   6        2.55        1.19      1.88 o
   7  10   6        4.38        2.64      2.33 o
   8  10   6        6.49        5.84      3.02 o
  -8  11   6        0.10       -0.05      2.61 o
  -7  11   6       49.28       53.39      7.03 o
  -6  11   6       79.89       80.77      4.69 o
  -5  11   6        0.73        0.76      1.41 o
  -4  11   6       30.42       31.74      2.63 o
  -3  11   6        0.05        0.09      1.22 o
  -2  11   6       56.40       54.78      2.31 o
  -1  11   6      134.37      121.26      3.45 o
   0  11   6        0.02       -0.49      1.34 o
   1  11   6       93.39       94.99      3.84 o
   2  11   6       82.15       68.54      3.47 o
   3  11   6       18.57        7.23      3.14 o
   4  11   6        2.47       -1.28      3.73 o
   5  11   6        3.72        2.23      1.11 o
   6  11   6       23.79       27.65      2.89 o
   7  11   6       57.16       55.87      4.56 o
  -7  12   6        8.27        6.93      2.50 o
  -6  12   6       31.07       29.66      3.10 o
  -5  12   6       10.56       11.60      2.23 o
  -4  12   6       17.13       18.89      2.00 o
  -3  12   6       13.54       14.22      1.77 o
  -2  12   6       55.83       48.35      2.97 o
  -1  12   6       43.72       35.61      2.59 o
   0  12   6        4.85        5.91      1.33 o
   1  12   6        6.14        2.21      1.66 o
   2  12   6        0.01       -0.93      0.93 o
   3  12   6       35.85       27.63      1.52 o
   4  12   6        0.49       -0.22      1.03 o
   5  12   6        1.94        1.07      1.37 o
   6  12   6        1.70        3.92      3.01 o
   7  12   6        8.36       12.89      2.82 o
  -6  13   6        4.99        3.99      2.38 o
  -5  13   6        4.26        4.61      2.04 o
  -4  13   6       16.19       21.95      2.54 o
  -3  13   6        6.52        2.89      1.75 o
  -2  13   6        1.97        1.15      1.61 o
  -1  13   6       40.23       45.98      2.91 o
   0  13   6       26.21       26.73      2.63 o
   1  13   6        0.14        0.15      1.22 o
   2  13   6       28.99       31.88      2.07 o
   3  13   6       46.37       56.04      2.43 o
   4  13   6        0.63        2.65      3.50 o
   5  13   6       11.02       13.25      2.14 o
   6  13   6        2.98        1.96      1.87 o
  -6  14   6        0.21        1.06      2.24 o
  -5  14   6        0.92        3.29      2.14 o
  -4  14   6       20.55       23.14      3.03 o
  -3  14   6        0.50        0.22      2.06 o
  -2  14   6        3.90        3.63      1.72 o
  -1  14   6       43.31       36.25      2.73 o
   0  14   6       51.66       49.81      3.45 o
   1  14   6        5.84        2.17      1.76 o
   2  14   6        3.73        1.56      1.39 o
   3  14   6        1.47        1.73      1.30 o
   4  14   6        0.00        1.15      1.22 o
   5  14   6        0.30       -2.10      2.73 o
  -5  15   6        0.07        0.37      2.53 o
  -4  15   6        1.12       -0.62      2.14 o
  -3  15   6        4.36        3.10      2.29 o
  -2  15   6        1.24        0.70      2.05 o
  -1  15   6        3.36        0.44      1.95 o
   0  15   6       10.12        9.20      2.13 o
   1  15   6        1.18        2.58      1.95 o
   2  15   6        7.85        4.79      2.06 o
   3  15   6        7.59        7.96      2.03 o
   4  15   6        3.84        1.90      2.73 o
   5  15   6        4.07        6.64      4.45 o
  -4  16   6        1.10        1.43      2.57 o
  -3  16   6        0.00        1.33      2.32 o
  -2  16   6        0.45       -3.14      3.25 o
  -1  16   6        2.22       -1.76      3.32 o
   0  16   6        0.87        1.64      2.01 o
   1  16   6        0.01       -1.54      1.89 o
   2  16   6       16.07       12.12      4.39 o
   3  16   6        0.16        2.71      2.05 o
  -2  17   6        1.24       -1.94      2.49 o
  -1  17   6       10.09       12.07      3.66 o
   0  17   6        7.00        1.75      4.94 o
   1  17   6        0.39        1.72      2.18 o
   2  17   6        0.48        0.09      2.16 o
  -9   0   7        6.87        7.88      3.02 o
  -7   0   7       80.12       90.56      5.63 o
  -5   0   7      130.55      113.21      4.96 o
  -3   0   7     1446.03     1438.81     26.06 o
  -1   0   7        0.31        1.08      0.99 o
   1   0   7       83.37       91.77      2.40 o
   3   0   7       29.07       43.03      2.21 o
   5   0   7      486.46      518.16      9.66 o
   7   0   7       21.83       29.22      2.99 o
   9   0   7      223.09      243.92     10.85 o
 -10   1   7        1.80        4.28      3.56 o
  -9   1   7        2.53        3.33      2.21 o
  -8   1   7       51.04       58.05      3.40 o
  -7   1   7      128.42      138.79      4.35 o
  -6   1   7        0.13        0.61      1.50 o
  -5   1   7        3.42        2.98      1.50 o
  -4   1   7      111.74      106.11      3.14 o
  -3   1   7     1390.50     1471.87     18.84 o
  -2   1   7      348.83      346.31      5.20 o
  -1   1   7       56.81       59.38      1.71 o
   0   1   7      286.47      276.96      3.63 o
   1   1   7      722.85      748.66      8.04 o
   2   1   7       16.58       13.90      1.04 o
   3   1   7       16.51       15.73      1.02 o
   4   1   7     1418.32     1392.08     15.24 o
   5   1   7       34.98       35.12      2.11 o
   6   1   7      555.59      553.72     12.36 o
   7   1   7        0.62        0.69      1.51 o
   8   1   7      279.36      280.19      6.66 o
   9   1   7       20.61       17.94      3.02 o
 -10   2   7       20.72       18.03      3.61 o
  -9   2   7        7.21        0.77      2.04 o
  -8   2   7        6.84        9.70      2.23 o
  -7   2   7       48.98       55.33      3.16 o
  -6   2   7       43.79       51.19      2.96 o
  -5   2   7       71.06       82.91      3.39 o
  -4   2   7        8.63        7.44      1.43 o
  -3   2   7      601.59      583.53      8.65 o
  -2   2   7     3957.30     3956.77     46.97 o
  -1   2   7      340.59      322.90      4.73 o
   0   2   7       36.64       29.42      1.29 o
   1   2   7       21.29       15.17      0.84 o
   2   2   7      756.47      796.02      8.47 o
   3   2   7      339.52      362.89      4.88 o
   4   2   7       37.86       40.66      2.81 o
   5   2   7      203.07      198.85      4.18 o
   6   2   7        6.06        3.47      1.38 o
   7   2   7        5.96       11.26      1.87 o
   8   2   7       19.56       18.64      2.34 o
   9   2   7        1.82        3.13      2.64 o
 -10   3   7        6.66        1.96      2.64 o
  -9   3   7        0.37       -0.78      2.01 o
  -8   3   7        1.52        0.62      1.84 o
  -7   3   7       56.18       49.71      2.85 o
  -6   3   7       74.21       68.28      3.29 o
  -5   3   7        8.93       10.93      1.73 o
  -4   3   7        9.95       14.43      1.61 o
  -3   3   7       66.03       61.91      3.18 o
  -2   3   7       48.27       47.78      1.97 o
  -1   3   7      156.25      194.59      3.64 o
   0   3   7      260.67      277.76      4.14 o
   1   3   7       25.13       23.39      1.16 o
   2   3   7     5625.86     6045.51     61.14 o
   3   3   7      272.46      315.19      5.81 o
   4   3   7      576.93      525.22      6.76 o
   5   3   7       72.54       62.60      2.81 o
   6   3   7      464.98      426.49      7.21 o
   7   3   7       10.62        9.29      1.85 o
   8   3   7       57.65       54.19      3.45 o
   9   3   7       22.15       32.99      3.69 o
  -9   4   7       32.58       33.66      3.38 o
  -8   4   7        1.09        2.61      1.94 o
  -7   4   7        4.57        2.51      1.70 o
  -6   4   7       40.87       35.02      2.31 o
  -5   4   7      120.34      119.21      3.64 o
  -4   4   7       20.87       21.90      1.89 o
  -3   4   7      463.88      448.48      6.59 o
  -2   4   7       20.52       18.82      1.33 o
  -1   4   7      322.05      315.42      5.14 o
   0   4   7        0.49       -0.08      0.56 o
   1   4   7      845.83      920.72     11.02 o
   2   4   7       94.17       93.99      2.44 o
   3   4   7       57.66       46.32      1.53 o
   4   4   7      441.12      410.41      6.32 o
   5   4   7      157.01      155.72      3.59 o
   6   4   7        4.84        8.15      1.48 o
   7   4   7       12.06       15.77      2.29 o
   8   4   7        0.35        0.67      2.05 o
   9   4   7       16.77       17.59      2.92 o
  -9   5   7       23.23       21.48      3.38 o
  -8   5   7        8.98        7.77      2.29 o
  -7   5   7        0.00        1.54      1.68 o
  -6   5   7        9.42        7.96      2.06 o
  -5   5   7        6.73        5.87      1.65 o
  -4   5   7       98.85       97.65      5.21 o
  -3   5   7       37.43       34.75      1.90 o
  -2   5   7        0.04       -0.46      1.03 o
  -1   5   7      129.52      138.47      3.06 o
   0   5   7      472.20      476.41      7.08 o
   1   5   7      237.88      256.20      3.92 o
   2   5   7        9.25        7.67      0.67 o
   3   5   7       40.19       39.70      1.26 o
   4   5   7      713.26      682.53      8.82 o
   5   5   7       11.89       14.46      1.48 o
   6   5   7      109.56      106.09      3.99 o
   7   5   7       13.09       14.09      2.64 o
   8   5   7       45.79       51.48      4.47 o
   9   5   7       13.19       18.34      3.46 o
  -9   6   7        0.86        3.70      2.06 o
  -8   6   7        0.28        2.47      1.87 o
  -7   6   7       10.04       12.19      2.84 o
  -6   6   7       32.32       31.45      2.49 o
  -5   6   7       11.32        8.85      2.13 o
  -4   6   7        7.46        9.23      1.55 o
  -3   6   7       97.22       92.17      3.04 o
  -2   6   7       81.89       73.92      2.67 o
  -1   6   7       60.68       59.07      2.08 o
   0   6   7        0.03       -0.28      0.90 o
   1   6   7      325.75      319.57      4.61 o
   2   6   7      204.86      212.23      4.47 o
   3   6   7       17.28       13.18      2.40 o
   4   6   7       26.10       24.27      1.94 o
   5   6   7      220.43      197.05      4.74 o
   6   6   7       35.93       29.76      2.30 o
   7   6   7        2.50        0.89      1.93 o
   8   6   7        1.59        3.92      2.32 o
   9   6   7        9.20       14.78      3.19 o
  -9   7   7        0.18        4.92      2.67 o
  -8   7   7        6.88        7.20      2.26 o
  -7   7   7       46.62       44.97      3.12 o
  -6   7   7       53.81       55.73      3.07 o
  -5   7   7       39.99       39.92      2.60 o
  -4   7   7        9.49        8.97      1.81 o
  -3   7   7      131.56      150.42      3.80 o
  -2   7   7      121.03      129.75      3.28 o
  -1   7   7        4.24        2.24      0.92 o
   0   7   7       14.68       19.28      1.78 o
   1   7   7       23.64       25.90      1.46 o
   2   7   7      620.14      616.93      9.88 o
   3   7   7      266.68      265.13      6.89 o
   4   7   7        1.80        2.41      2.08 o
   5   7   7       25.38       17.20      1.47 o
   6   7   7       45.38       41.36      2.51 o
   7   7   7        4.86        8.84      2.85 o
   8   7   7        5.32        7.13      2.46 o
   9   7   7        9.36       11.57      3.73 o
  -9   8   7        0.66       -1.61      2.35 o
  -8   8   7        8.54        7.97      2.23 o
  -7   8   7        0.06        2.08      1.73 o
  -6   8   7       55.98       52.62      3.10 o
  -5   8   7       10.21        8.78      1.68 o
  -4   8   7        0.03        0.44      1.47 o
  -3   8   7      175.58      182.22      4.67 o
  -2   8   7       57.96       56.37      2.41 o
  -1   8   7       23.67       17.75      2.06 o
   0   8   7        1.02        3.05      1.27 o
   1   8   7       86.15       85.08      2.59 o
   2   8   7        1.61        2.89      1.78 o
   3   8   7      497.79      497.33     12.59 o
   4   8   7        4.65        7.64      2.40 o
   5   8   7       35.24       29.81      2.27 o
   6   8   7        6.29        7.08      1.47 o
   7   8   7        2.56        0.60      1.87 o
   8   8   7        5.78        1.60      3.44 o
  -8   9   7        0.13        1.20      2.53 o
  -7   9   7        0.10       -0.13      1.61 o
  -6   9   7        2.87        2.83      1.70 o
  -5   9   7       30.35       34.07      2.49 o
  -4   9   7       32.01       35.23      2.41 o
  -3   9   7       51.63       52.94      2.92 o
  -2   9   7        0.22       -0.31      1.18 o
  -1   9   7      345.24      352.16      6.93 o
   0   9   7        3.21        3.87      1.25 o
   1   9   7       57.63       58.72      2.23 o
   2   9   7      427.25      428.53      9.50 o
   3   9   7      457.33      454.86     10.07 o
   4   9   7      293.91      316.81     10.26 o
   5   9   7       48.42       45.03      2.74 o
   6   9   7       29.00       29.42      2.13 o
   7   9   7        9.87       10.79      2.73 o
   8   9   7       15.27       17.22      3.65 o
  -8  10   7       13.07       15.31      3.28 o
  -7  10   7        6.35       10.21      2.50 o
  -6  10   7        1.73        2.04      1.71 o
  -5  10   7      115.86      118.02      4.78 o
  -4  10   7       27.77       29.75      2.28 o
  -3  10   7       53.94       46.82      2.55 o
  -2  10   7        1.90        0.42      2.20 o
  -1  10   7      310.99      331.67      6.72 o
   0  10   7        1.54        3.93      1.64 o
   1  10   7        2.87        1.57      1.37 o
   2  10   7        1.81        2.31      1.37 o
   3  10   7       26.75       27.07      3.58 o
   4  10   7       52.71       58.64      5.87 o
   5  10   7        8.41        5.61      1.72 o
   6  10   7       24.24       27.12      2.13 o
   7  10   7       70.78       71.50      5.05 o
   8  10   7       19.78       20.43      3.87 o
  -7  11   7       13.90       12.68      2.64 o
  -6  11   7        3.05        5.60      2.21 o
  -5  11   7        0.09        0.57      1.56 o
  -4  11   7       28.43       30.40      2.37 o
  -3  11   7        1.77        0.02      1.27 o
  -2  11   7        0.36       -1.38      1.38 o
  -1  11   7      136.55      125.21      3.99 o
   0  11   7        3.02        5.24      2.02 o
   1  11   7      100.99      109.18      7.25 o
   2  11   7       27.00       30.17      2.13 o
   3  11   7      212.19      203.60      7.72 o
   4  11   7        2.06        1.39      3.14 o
   5  11   7       35.03       41.03      7.75 o
   6  11   7       84.49       86.88      3.29 o
   7  11   7       39.02       37.00      3.82 o
  -7  12   7        0.01       -2.15      2.15 o
  -6  12   7       12.01       12.55      2.80 o
  -5  12   7       25.00       26.84      2.76 o
  -4  12   7        1.09        1.30      1.52 o
  -3  12   7       14.80       15.78      2.24 o
  -2  12   7       81.57       76.42      4.31 o
  -1  12   7       19.04       17.29      2.04 o
   0  12   7        2.34        4.17      1.99 o
   1  12   7       23.07       24.44      2.30 o
   2  12   7        0.09        0.31      1.70 o
   3  12   7       17.60       16.94      2.11 o
   4  12   7       20.39       13.04      5.45 o
   5  12   7        0.05       -2.45      2.87 o
   6  12   7        0.37        1.54      1.65 o
   7  12   7        0.02       -3.07      3.73 o
  -6  13   7       26.50       29.54      3.11 o
  -5  13   7        2.61        4.61      2.06 o
  -4  13   7        0.23       -0.92      2.02 o
  -3  13   7        1.54        0.48      1.71 o
  -2  13   7        4.58        2.95      1.87 o
  -1  13   7        0.23       -1.22      1.94 o
   0  13   7       34.59       34.93      3.81 o
   1  13   7       84.64       81.44      3.32 o
   2  13   7       11.96       13.67      1.90 o
   3  13   7        0.76        1.52      1.01 o
   4  13   7        4.62        5.05      1.38 o
   5  13   7        8.08       10.69      1.66 o
   6  13   7        0.23       -0.53      1.64 o
  -5  14   7       12.43       12.24      2.95 o
  -4  14   7        4.26        5.11      3.06 o
  -3  14   7        1.54       -0.08      2.73 o
  -2  14   7        0.01       -1.58      1.58 o
  -1  14   7        3.05        3.44      1.98 o
   0  14   7       15.66       15.49      2.47 o
   1  14   7        0.01       -0.29      1.70 o
   2  14   7        4.60        4.03      1.58 o
   3  14   7        2.47        2.44      1.28 o
   4  14   7        4.61        2.88      1.41 o
   5  14   7        3.85        4.73      1.86 o
  -5  15   7        1.96       -1.55      2.56 o
  -4  15   7        4.74        4.63      2.47 o
  -3  15   7        1.18       -0.89      2.24 o
  -2  15   7       10.68        4.38      2.61 o
  -1  15   7       22.00       20.46      3.93 o
   0  15   7        3.40        6.96      2.09 o
   1  15   7        0.04        1.31      1.81 o
   2  15   7       14.53       15.93      4.22 o
   3  15   7       30.68       30.05      2.91 o
   4  15   7        0.01        0.32      1.34 o
  -3  16   7        0.78       -1.58      2.44 o
  -2  16   7        0.02       -2.41      2.41 o
  -1  16   7        7.78       16.68      4.52 o
   0  16   7        1.29       -0.34      2.06 o
   1  16   7       12.44       10.97      2.44 o
   2  16   7        0.11        1.86      2.07 o
   3  16   7        1.69        0.64      3.13 o
  -1  17   7        1.04        3.93      3.03 o
   0  17   7        1.00        0.42      2.87 o
 -10   0   8        1.65        9.31      4.61 o
  -8   0   8       19.29       24.31      3.85 o
  -6   0   8       18.01       16.63      3.04 o
  -4   0   8      106.89      104.93      4.74 o
  -2   0   8     1879.08     1822.91     32.19 o
   0   0   8     1053.70     1181.68     16.50 o
   2   0   8       22.58       34.31      1.99 o
   4   0   8        3.73        3.46      1.31 o
   6   0   8      519.83      488.05     10.98 o
   8   0   8      278.04      302.17     12.48 o
 -10   1   8        3.81        3.25      2.76 o
  -9   1   8        6.20        8.60      2.50 o
  -8   1   8        0.45        1.36      2.33 o
  -7   1   8        0.53       -1.45      1.45 o
  -6   1   8        0.03        0.24      1.71 o
  -5   1   8       37.18       41.51      2.61 o
  -4   1   8       48.24       40.27      2.34 o
  -3   1   8      220.27      226.85      4.59 o
  -2   1   8     2300.54     2305.83     35.14 o
  -1   1   8       66.15       76.91      2.16 o
   0   1   8      202.82      221.28      3.50 o
   1   1   8       28.09       25.72      1.38 o
   2   1   8        2.90        2.52      0.70 o
   3   1   8     1111.21     1102.94     12.33 o
   4   1   8       10.50       10.68      1.08 o
   5   1   8      237.97      237.56      4.21 o
   6   1   8       11.17       12.04      1.46 o
   7   1   8      368.92      355.72      7.36 o
   8   1   8        3.78       11.82      2.20 o
   9   1   8        8.74        5.50      2.53 o
  -9   2   8        5.66        5.15      2.32 o
  -8   2   8       14.05       13.93      2.50 o
  -7   2   8       11.77       11.60      2.10 o
  -6   2   8       73.34       64.41      3.29 o
  -5   2   8       79.80       80.79      4.81 o
  -4   2   8      211.21      207.69      4.64 o
  -3   2   8      211.52      205.15      4.33 o
  -2   2   8      520.36      522.37      7.28 o
  -1   2   8      517.11      491.01      6.68 o
   0   2   8       23.97       31.57      1.48 o
   1   2   8       11.59        4.23      0.74 o
   2   2   8       71.52       64.46      2.79 o
   3   2   8      214.66      241.84      3.78 o
   4   2   8       44.56       36.48      1.77 o
   5   2   8     1125.80     1109.69     14.89 o
   6   2   8      208.17      209.28      5.70 o
   7   2   8        0.00        2.50      1.65 o
   8   2   8        1.66        1.34      1.78 o
   9   2   8       16.77       21.59      3.19 o
  -9   3   8        0.47        2.93      2.30 o
  -8   3   8        0.03       -1.80      1.80 o
  -7   3   8       22.44       24.18      2.70 o
  -6   3   8        3.88        5.52      1.70 o
  -5   3   8       73.38       78.73      3.33 o
  -4   3   8       18.48       22.45      1.96 o
  -3   3   8      173.63      165.39      4.26 o
  -2   3   8      492.34      491.59      6.92 o
  -1   3   8       17.34       17.40      1.36 o
   0   3   8      140.26      135.22      2.73 o
   1   3   8        0.05       -0.44      0.44 o
   2   3   8       51.74       48.17      2.53 o
   3   3   8      479.05      468.26      6.15 o
   4   3   8      128.83      136.88      2.88 o
   5   3   8     1062.50     1038.72     14.12 o
   6   3   8      201.07      172.22      4.71 o
   7   3   8       79.07       79.20      5.62 o
   8   3   8       11.48       13.10      2.15 o
   9   3   8       77.13       72.12      4.71 o
  -9   4   8        0.18       -1.91      1.91 o
  -8   4   8        0.02       -1.28      1.86 o
  -7   4   8        0.01        0.07      1.58 o
  -6   4   8       64.41       68.06      3.73 o
  -5   4   8        0.20       -0.74      1.60 o
  -4   4   8        6.66        7.04      1.55 o
  -3   4   8        2.70        1.99      1.07 o
  -2   4   8      999.38     1017.76     17.72 o
  -1   4   8       64.85       64.52      2.21 o
   0   4   8       52.53       54.59      1.70 o
   1   4   8      277.74      280.04      4.34 o
   2   4   8      135.06      124.37      3.17 o
   3   4   8        3.25        0.99      0.81 o
   4   4   8       21.31       22.03      1.41 o
   5   4   8       31.90       35.09      2.00 o
   6   4   8      154.15      145.46      3.83 o
   7   4   8        0.52        1.80      1.80 o
   8   4   8        0.20        0.12      1.95 o
   9   4   8        3.47        4.30      2.28 o
  -9   5   8        0.07        0.18      2.12 o
  -8   5   8        6.06        6.49      2.20 o
  -7   5   8       43.04       47.87      3.14 o
  -6   5   8        1.63        3.67      1.81 o
  -5   5   8        4.82        5.40      1.76 o
  -4   5   8       24.24       24.10      2.00 o
  -3   5   8       11.22       11.53      1.43 o
  -2   5   8        2.15       -0.14      1.05 o
  -1   5   8      440.46      447.74      6.86 o
   0   5   8        1.66        3.15      1.07 o
   1   5   8       66.81       60.63      2.07 o
   2   5   8      365.69      362.55      5.25 o
   3   5   8      404.28      409.07      5.80 o
   4   5   8        0.00        0.72      0.90 o
   5   5   8      190.29      174.89      7.85 o
   6   5   8       22.95       24.63      2.13 o
   7   5   8       71.26       70.24      4.19 o
   8   5   8        1.63        1.48      2.00 o
   9   5   8       16.06       13.84      2.93 o
  -9   6   8       13.42       19.82      2.95 o
  -8   6   8        1.71        0.72      1.94 o
  -7   6   8        2.06        4.15      1.83 o
  -6   6   8        0.01        2.80      1.64 o
  -5   6   8        5.28        3.15      1.65 o
  -4   6   8       90.29       81.97      3.69 o
  -3   6   8        1.78       -1.17      1.18 o
  -2   6   8      522.93      532.17      8.19 o
  -1   6   8      348.82      346.19      5.71 o
   0   6   8     1043.85     1066.25     15.49 o
   1   6   8      249.15      240.75      3.97 o
   2   6   8       11.53        6.17      0.81 o
   3   6   8       14.54       14.31      0.95 o
   4   6   8        0.02        1.01      0.87 o
   5   6   8        1.44        1.86      1.18 o
   6   6   8       77.74       64.41      4.26 o
   7   6   8        1.18        2.23      1.80 o
   8   6   8        7.79        5.22      2.20 o
   9   6   8       12.02       15.55      3.13 o
  -9   7   8        0.64        3.25      2.32 o
  -8   7   8        5.82        8.14      2.35 o
  -7   7   8       14.02       11.71      2.13 o
  -6   7   8        5.04        5.46      1.73 o
  -5   7   8       18.92       21.91      2.36 o
  -4   7   8       84.05       86.59      3.92 o
  -3   7   8        0.00       -1.36      1.36 o
  -2   7   8      155.92      165.66      3.87 o
  -1   7   8        1.13        0.73      0.86 o
   0   7   8       58.12       59.20      2.80 o
   1   7   8      288.19      296.21      5.20 o
   2   7   8       15.79       21.37      1.13 o
   3   7   8      273.63      280.07     11.93 o
   4   7   8       29.13       35.02      3.40 o
   5   7   8       64.30       52.20      2.27 o
   6   7   8        6.93        4.50      1.37 o
   7   7   8       28.07       23.37      2.73 o
   8   7   8       24.70       33.84      3.40 o
  -8   8   8        0.83        2.65      2.17 o
  -7   8   8        1.26        2.58      1.80 o
  -6   8   8       13.33       14.94      2.20 o
  -5   8   8       15.00       14.35      1.97 o
  -4   8   8      120.75      119.68      4.09 o
  -3   8   8        1.99        1.51      1.53 o
  -2   8   8      453.91      460.43      7.93 o
  -1   8   8       34.04       32.82      2.33 o
   0   8   8       13.23       15.17      1.73 o
   1   8   8       10.19       13.32      1.37 o
   2   8   8      141.49      156.16      3.91 o
   3   8   8      312.44      348.77      8.46 o
   4   8   8       68.42       65.06      4.18 o
   5   8   8        7.79        9.75      1.18 o
   6   8   8        3.57        7.21      1.48 o
   7   8   8       13.19       16.46      2.88 o
   8   8   8        7.95       12.50      5.17 o
  -8   9   8        9.81       13.97      3.33 o
  -7   9   8       21.88       22.30      2.46 o
  -6   9   8       16.40       16.23      2.23 o
  -5   9   8        4.05        4.44      1.71 o
  -4   9   8       72.28       70.04      3.55 o
  -3   9   8        3.24        3.98      1.59 o
  -2   9   8      138.72      139.44      4.18 o
  -1   9   8       48.34       53.38      3.04 o
   0   9   8       47.17       52.45      2.63 o
   1   9   8      214.43      199.64      4.19 o
   2   9   8       24.10       24.04      1.39 o
   3   9   8      133.33      145.40      5.37 o
   4   9   8        1.79        1.20      2.49 o
   5   9   8       21.38       23.03      2.36 o
   6   9   8       27.18       22.55      2.00 o
   7   9   8        3.09        2.86      2.33 o
   8   9   8        0.97        5.80      3.91 o
  -8  10   8        1.75        1.07      2.53 o
  -7  10   8       11.37        9.50      2.53 o
  -6  10   8        2.77        1.27      1.69 o
  -5  10   8        5.80        5.31      1.74 o
  -4  10   8        0.07       -1.38      1.38 o
  -3  10   8       56.83       58.32      3.12 o
  -2  10   8        2.16        0.17      1.77 o
  -1  10   8       48.79       46.11      2.78 o
   0  10   8      213.90      212.50      6.08 o
   1  10   8       72.75       72.48      3.37 o
   2  10   8       49.90       61.33      2.60 o
   3  10   8       19.99       20.77      3.31 o
   4  10   8      220.33      209.09     11.91 o
   5  10   8       45.60       35.02      3.99 o
   6  10   8        3.77        4.90      1.95 o
   7  10   8       12.37        9.54      4.16 o
  -7  11   8       13.41       15.68      2.82 o
  -6  11   8       21.64       19.41      2.41 o
  -5  11   8       12.90       14.90      2.07 o
  -4  11   8        2.08        1.27      1.45 o
  -3  11   8       13.93        7.50      1.63 o
  -2  11   8        2.57        3.23      2.09 o
  -1  11   8        1.12        4.92      1.98 o
   0  11   8      128.92      130.99      4.76 o
   1  11   8        0.45       -0.30      1.22 o
   2  11   8       74.90       64.81      2.97 o
   3  11   8        3.76        6.30      2.91 o
   4  11   8        0.74       -0.10      4.30 o
   5  11   8       91.35       94.50      8.01 o
   6  11   8       17.52       23.26      1.81 o
   7  11   8        2.80        5.41      2.33 o
  -7  12   8        9.77        5.98      2.48 o
  -6  12   8       14.96       17.53      3.32 o
  -5  12   8        0.18        4.06      1.71 o
  -4  12   8       10.92       10.49      1.88 o
  -3  12   8        8.99        8.89      2.05 o
  -2  12   8       44.95       51.60      3.26 o
  -1  12   8       14.75       14.86      2.45 o
   0  12   8       24.27       21.56      2.90 o
   1  12   8        0.13       -1.35      1.35 o
   2  12   8        0.09       -1.06      1.66 o
   3  12   8       28.06       27.61      1.90 o
   4  12   8        2.36        3.88      3.75 o
   5  12   8       14.47       25.60     10.04 o
   6  12   8        6.83       10.23      6.06 o
  -6  13   8       32.83       36.75      3.53 o
  -5  13   8       11.23       13.32      2.37 o
  -4  13   8        8.09        6.83      2.10 o
  -3  13   8       51.18       50.43      3.45 o
  -2  13   8       12.30       19.50      2.38 o
  -1  13   8        2.84       -0.75      2.11 o
   0  13   8        0.21       -1.58      1.58 o
   1  13   8       19.72       13.96      4.20 o
   2  13   8        5.21        2.98      1.60 o
   3  13   8        2.52        2.22      1.90 o
   4  13   8        1.30        1.53      3.50 o
   5  13   8       19.21       25.20      6.60 o
   6  13   8        4.53        7.55      3.33 o
  -5  14   8        0.61        0.58      2.65 o
  -4  14   8        0.60       -0.66      2.28 o
  -3  14   8        1.05       -0.50      1.83 o
  -2  14   8       24.06       28.17      2.77 o
  -1  14   8        4.66        5.23      2.11 o
   0  14   8       24.31       24.33      4.47 o
   1  14   8        0.00       -1.51      1.64 o
   2  14   8        1.49        1.86      1.25 o
   3  14   8       22.61       22.67      1.79 o
   4  14   8        1.53        0.53      0.98 o
   5  14   8       10.93       17.31      2.21 o
  -4  15   8        5.47        8.21      2.83 o
  -3  15   8        8.92       10.71      2.87 o
  -2  15   8        0.05       -1.85      1.85 o
  -1  15   8        0.13        4.73      2.14 o
   0  15   8       19.12       22.43      2.90 o
   1  15   8        0.19        0.86      1.88 o
   2  15   8        0.34       -2.69      2.69 o
   3  15   8        0.03       -1.43      3.45 o
   4  15   8        0.01       -0.38      1.15 o
  -3  16   8        2.67        1.80      3.07 o
  -2  16   8        0.21        0.07      2.73 o
  -1  16   8        0.50        2.34      2.54 o
   0  16   8        0.19        1.33      2.10 o
   1  16   8        1.76        4.72      2.25 o
   2  16   8        0.10        4.64      2.18 o
  -9   0   9        9.23        7.69      4.00 o
  -7   0   9       53.93       53.38      4.72 o
  -5   0   9      196.71      200.23      6.96 o
  -3   0   9        0.02        0.84      1.68 o
  -1   0   9        2.53        4.77      1.81 o
   1   0   9      140.87      139.90      3.83 o
   3   0   9      578.09      571.86     11.31 o
   5   0   9      102.89       97.12      4.09 o
   7   0   9      134.34      148.79     10.03 o
   9   0   9        1.23        4.23      3.51 o
  -9   1   9        2.84        1.83      2.62 o
  -8   1   9        0.01       -1.70      2.07 o
  -7   1   9       20.82       22.17      2.67 o
  -6   1   9       21.22       23.23      2.27 o
  -5   1   9        7.95        5.06      2.07 o
  -4   1   9       52.83       51.56      2.69 o
  -3   1   9      115.28      114.08      3.36 o
  -2   1   9       47.28       40.49      2.14 o
  -1   1   9       22.72       24.85      1.51 o
   0   1   9        5.52        3.43      0.85 o
   1   1   9        7.48        1.92      0.77 o
   2   1   9      344.33      343.24      4.84 o
   3   1   9      164.92      174.54      3.14 o
   4   1   9     1929.59     1926.70     20.82 o
   5   1   9      157.61      166.01      3.66 o
   6   1   9      576.61      546.32      9.62 o
   7   1   9       75.82       75.51      5.04 o
   8   1   9       39.93       39.64      4.14 o
   9   1   9       15.02       16.85      3.07 o
  -9   2   9        4.10       -1.59      2.73 o
  -8   2   9        0.00       -0.14      2.51 o
  -7   2   9        0.03        2.47      1.99 o
  -6   2   9        0.75        1.85      1.61 o
  -5   2   9      105.40       98.94      5.11 o
  -4   2   9       49.16       52.39      2.73 o
  -3   2   9      733.01      701.82     18.15 o
  -2   2   9      178.60      179.76      3.64 o
  -1   2   9       94.93      106.09      3.53 o
   0   2   9      325.08      358.58      5.39 o
   1   2   9       76.31       77.33      2.76 o
   2   2   9      130.43      133.17      2.43 o
   3   2   9        5.54        3.32      1.03 o
   4   2   9      143.99      146.40      3.55 o
   5   2   9        7.26       11.81      1.80 o
   6   2   9       86.29       89.75      5.56 o
   7   2   9        2.61        3.90      1.68 o
   8   2   9        4.80       10.73      3.73 o
   9   2   9       78.22       97.67      6.55 o
  -9   3   9        7.16        7.49      2.56 o
  -8   3   9        4.08        2.88      2.49 o
  -7   3   9        0.11        0.64      1.87 o
  -6   3   9        3.92        2.43      1.81 o
  -5   3   9       13.24       10.48      1.83 o
  -4   3   9       37.91       39.15      2.49 o
  -3   3   9        6.16        8.06      1.56 o
  -2   3   9      288.27      292.52      5.06 o
  -1   3   9       15.62       25.15      1.72 o
   0   3   9      305.48      335.12      5.52 o
   1   3   9       24.04       19.27      1.12 o
   2   3   9      162.66      160.90      5.56 o
   3   3   9       26.60       27.82      1.52 o
   4   3   9      443.39      438.02      7.04 o
   5   3   9       32.40       28.40      1.98 o
   6   3   9       28.91       33.10      2.46 o
   7   3   9       25.92       24.28      2.54 o
   8   3   9       39.78       35.16      3.27 o
   9   3   9        6.21        4.64      2.86 o
  -9   4   9        1.80        0.49      2.15 o
  -8   4   9        7.02        8.71      2.82 o
  -7   4   9        2.56        1.28      1.76 o
  -6   4   9       13.97       10.59      2.19 o
  -5   4   9        6.16        4.43      1.83 o
  -4   4   9        0.38       -0.90      0.90 o
  -3   4   9        8.78        7.80      1.38 o
  -2   4   9       38.74       39.68      2.20 o
  -1   4   9      166.04      175.45      3.73 o
   0   4   9       86.30       94.52      3.10 o
   1   4   9      109.10      119.76      2.71 o
   2   4   9      243.67      227.67      3.96 o
   3   4   9        5.31        2.28      0.79 o
   4   4   9        7.51        6.11      1.20 o
   5   4   9       17.89       17.15      1.64 o
   6   4   9       18.21       17.88      2.73 o
   7   4   9        4.25        8.04      2.09 o
   8   4   9        1.12       -0.54      1.91 o
   9   4   9       25.16       26.65      4.97 o
  -9   5   9        0.15       -1.71      2.35 o
  -8   5   9        5.27        4.52      2.24 o
  -7   5   9       12.28       16.09      2.48 o
  -6   5   9       25.06       25.04      2.68 o
  -5   5   9        7.13        7.97      1.89 o
  -4   5   9       30.68       31.27      2.59 o
  -3   5   9      267.38      277.01      7.29 o
  -2   5   9        3.30        4.40      1.28 o
  -1   5   9        1.60        2.42      1.75 o
   0   5   9      365.22      337.50      6.36 o
   1   5   9      105.83      108.09      2.63 o
   2   5   9     1039.99     1015.19     12.48 o
   3   5   9      119.28      124.69      3.07 o
   4   5   9       43.62       40.26      2.69 o
   5   5   9      166.17      145.19      3.99 o
   6   5   9       72.16       61.69      3.70 o
   7   5   9        0.53        0.11      1.76 o
   8   5   9       49.81       53.04      3.99 o
  -9   6   9        3.88        2.21      2.97 o
  -8   6   9        4.42        3.58      2.31 o
  -7   6   9        5.53        7.37      1.99 o
  -6   6   9       23.02       19.04      2.49 o
  -5   6   9        0.13       -0.63      1.64 o
  -4   6   9       39.23       37.20      3.38 o
  -3   6   9       57.04       55.45      3.07 o
  -2   6   9       30.02       26.88      1.97 o
  -1   6   9      515.51      481.22      7.44 o
   0   6   9       47.26       55.03      2.73 o
   1   6   9       81.95       80.41      2.65 o
   2   6   9       67.82       76.56      2.18 o
   3   6   9        9.26        8.36      1.29 o
   4   6   9      215.02      205.20      7.01 o
   5   6   9      125.81      119.43      3.78 o
   6   6   9        6.35       11.37      1.65 o
   7   6   9        7.10        7.01      2.10 o
   8   6   9        0.07        0.40      2.11 o
  -8   7   9       13.24        8.07      2.50 o
  -7   7   9       18.64       24.00      2.62 o
  -6   7   9       15.21       15.86      2.20 o
  -5   7   9       70.67       75.65      3.83 o
  -4   7   9        0.05       -1.46      1.46 o
  -3   7   9        0.83       -1.40      1.40 o
  -2   7   9        0.09       -0.31      1.21 o
  -1   7   9      113.52      113.32      4.13 o
   0   7   9      183.89      180.59      4.43 o
   1   7   9       90.28      103.33      3.79 o
   2   7   9       30.56       27.82      1.46 o
   3   7   9       19.43       19.54      1.83 o
   4   7   9       60.89       65.04      2.29 o
   5   7   9       54.42       49.45      2.44 o
   6   7   9       66.57       75.93      3.27 o
   7   7   9        5.35        4.96      1.99 o
   8   7   9       15.90       18.61      4.67 o
  -8   8   9        5.97       -0.08      2.26 o
  -7   8   9       22.79       22.47      2.63 o
  -6   8   9       14.01       15.13      2.26 o
  -5   8   9       21.13       27.70      2.68 o
  -4   8   9        6.21        4.95      1.81 o
  -3   8   9       41.97       51.64      3.01 o
  -2   8   9        2.60        3.54      1.47 o
  -1   8   9      108.21      110.11      3.88 o
   0   8   9      206.05      197.32      4.80 o
   1   8   9      289.06      277.10      5.28 o
   2   8   9        0.51       -0.35      0.89 o
   3   8   9       16.65       10.65      0.93 o
   4   8   9        5.42        5.70      0.94 o
   5   8   9       12.73       13.12      1.37 o
   6   8   9       37.62       30.44      2.17 o
   7   8   9       14.65       13.98      2.75 o
   8   8   9        0.02       -1.41      2.24 o
  -8   9   9        8.42        7.76      2.55 o
  -7   9   9        0.37       -0.66      1.86 o
  -6   9   9        4.17        4.34      1.84 o
  -5   9   9        1.69        0.28      1.62 o
  -4   9   9       10.95        9.70      1.96 o
  -3   9   9        0.43        1.52      1.49 o
  -2   9   9       40.74       42.73      2.48 o
  -1   9   9       62.79       71.48      3.32 o
   0   9   9        1.27        1.42      1.40 o
   1   9   9        9.62       12.08      1.89 o
   2   9   9       12.77       14.12      1.59 o
   3   9   9       43.30       43.19      2.03 o
   4   9   9       78.74       82.26      5.74 o
   5   9   9       79.71       71.25      4.87 o
   6   9   9       17.70       15.75      1.85 o
   7   9   9       13.56       16.78      2.79 o
  -7  10   9       10.94       10.29      2.93 o
  -6  10   9        3.90        3.55      1.85 o
  -5  10   9       24.31       20.77      2.36 o
  -4  10   9        1.81       -0.86      1.81 o
  -3  10   9       40.02       45.04      2.92 o
  -2  10   9        1.46        5.18      2.07 o
  -1  10   9       49.29       42.83      3.35 o
   0  10   9        8.23        9.39      1.79 o
   1  10   9      191.45      185.15      5.42 o
   2  10   9       36.92       34.91      2.79 o
   3  10   9       74.23       77.97      5.51 o
   4  10   9       20.28       24.69      4.67 o
   5  10   9      103.08       94.04      4.89 o
   6  10   9        9.46        7.07      1.42 o
   7  10   9        1.18       -0.45      2.94 o
  -7  11   9       19.03       13.07      2.83 o
  -6  11   9        0.05       -1.69      1.69 o
  -5  11   9        4.42        8.39      1.96 o
  -4  11   9        6.44        8.06      1.81 o
  -3  11   9      105.22      112.96      5.48 o
  -2  11   9        1.01        1.85      2.05 o
  -1  11   9       30.16       31.96      3.06 o
   0  11   9       28.85       32.79      2.90 o
   1  11   9       21.80       25.57      2.47 o
   2  11   9       40.96       34.38      2.52 o
   3  11   9        0.00       -0.05      1.91 o
   4  11   9        2.99        3.59      3.45 o
   5  11   9        0.53       -3.65      3.65 o
   6  11   9       23.62       25.04      1.90 o
  -6  12   9        5.76        0.71      2.21 o
  -5  12   9        3.85        9.38      2.34 o
  -4  12   9       12.13        8.30      2.96 o
  -3  12   9       25.66       27.28      2.77 o
  -2  12   9       16.02       17.80      2.73 o
  -1  12   9        0.07        3.14      2.57 o
   0  12   9       24.69       29.41      3.85 o
   1  12   9       85.74       82.69      6.50 o
   2  12   9       11.04       12.33      2.36 o
   3  12   9        1.83        2.48      1.08 o
   4  12   9        0.43       -0.42      3.10 o
   5  12   9       11.25        5.38      3.92 o
   6  12   9        0.70        2.11      1.06 o
  -5  13   9        0.00       -0.96      2.79 o
  -4  13   9        0.36        2.35      1.93 o
  -3  13   9        6.73       10.28      2.23 o
  -2  13   9        5.07        0.34      1.75 o
  -1  13   9       27.42       19.21      3.49 o
   0  13   9        2.32       -1.25      2.44 o
   1  13   9       69.96       80.73      5.93 o
   2  13   9       22.94       22.68      2.35 o
   3  13   9        0.04        0.90      2.63 o
   4  13   9        5.36       -0.12      3.75 o
   5  13   9        0.05       -2.31      3.84 o
  -5  14   9        5.72        6.80      2.71 o
  -4  14   9        0.72       -2.22      2.22 o
  -3  14   9        3.85        9.38      2.86 o
  -2  14   9        0.33       -1.29      2.11 o
  -1  14   9        7.32        7.56      2.71 o
   0  14   9        0.17        1.46      2.04 o
   1  14   9        0.26       -1.73      1.73 o
   2  14   9        2.31        1.79      2.94 o
   3  14   9        1.72        5.24      3.50 o
   4  14   9        0.88        1.18      0.87 o
  -3  15   9        2.18        0.08      2.43 o
  -2  15   9        6.89        2.08      2.42 o
  -1  15   9        0.14       -0.43      2.09 o
   0  15   9        0.09        1.45      1.94 o
   1  15   9        4.02        1.95      1.98 o
   2  15   9        1.45        0.68      1.96 o
   3  15   9       10.76       13.84      2.44 o
  -1  16   9        8.92        6.84      2.94 o
   0  16   9        0.13       -1.98      1.98 o
   1  16   9        3.00        2.80      2.18 o
  -8   0  10        0.24       -0.14      3.45 o
  -6   0  10       16.56       15.83      4.25 o
  -4   0  10     1038.61     1081.95     44.13 o
  -2   0  10      241.66      232.06     11.03 o
   0   0  10      252.67      268.91      5.97 o
   2   0  10       93.08      106.56      3.81 o
   4   0  10        2.05        3.23      1.66 o
   6   0  10       26.48       28.39      3.05 o
   8   0  10      105.56       98.68      7.61 o
  -9   1  10        0.77       -2.73      2.73 o
  -8   1  10        6.23       -0.59      3.19 o
  -7   1  10        1.47       -1.82      1.82 o
  -6   1  10        0.37        0.09      1.70 o
  -5   1  10       37.31       36.49      2.59 o
  -4   1  10        0.25        0.69      1.51 o
  -3   1  10      545.57      535.75      8.61 o
  -2   1  10        2.70        2.41      1.07 o
  -1   1  10       28.64       33.14      1.80 o
   0   1  10       53.29       62.68      2.25 o
   1   1  10        4.53        1.93      0.84 o
   2   1  10      369.10      364.38      5.60 o
   3   1  10      164.60      161.76      3.16 o
   4   1  10      342.40      346.19      6.65 o
   5   1  10      191.91      187.34      4.80 o
   6   1  10       26.76       23.83      2.31 o
   7   1  10       21.89       22.98      3.69 o
   8   1  10       32.29       31.84      3.40 o
   9   1  10        0.55       -0.42      2.32 o
  -9   2  10        0.21        0.41      2.82 o
  -8   2  10       12.85       13.52      4.10 o
  -7   2  10        3.49        3.70      2.15 o
  -6   2  10      108.16      119.34      4.92 o
  -5   2  10        0.25        0.35      1.51 o
  -4   2  10       77.97       85.30      3.51 o
  -3   2  10       23.57       30.08      2.45 o
  -2   2  10        4.06        2.90      1.10 o
  -1   2  10        1.40        1.92      1.17 o
   0   2  10        8.15        9.54      1.27 o
   1   2  10      142.06      142.60      2.71 o
   2   2  10       98.67      102.48      2.23 o
   3   2  10        0.08        0.91      1.12 o
   4   2  10        6.46        4.12      1.57 o
   5   2  10       35.69       32.16      2.43 o
   6   2  10        4.17        8.59      1.80 o
   7   2  10        7.51        3.77      1.80 o
   8   2  10        0.99        1.39      2.23 o
   9   2  10        0.35        0.85      2.66 o
  -9   3  10        0.09        1.56      2.61 o
  -8   3  10        1.97        2.06      2.24 o
  -7   3  10        0.77        2.60      2.06 o
  -6   3  10       13.18       16.11      2.39 o
  -5   3  10       13.56       15.56      2.29 o
  -4   3  10      138.85      130.26      4.50 o
  -3   3  10        0.10        2.20      1.41 o
  -2   3  10        0.01       -0.49      1.27 o
  -1   3  10       32.51       29.73      1.90 o
   0   3  10       26.96       25.40      1.66 o
   1   3  10      393.88      388.84      5.88 o
   2   3  10      109.13      118.45      2.90 o
   3   3  10     1445.82     1434.59     17.22 o
   4   3  10      388.84      365.91      6.35 o
   5   3  10      322.53      302.07      5.82 o
   6   3  10        0.91        0.44      1.50 o
   7   3  10       18.38       14.79      2.47 o
   8   3  10        5.76        5.90      2.21 o
  -9   4  10        0.13        1.07      2.53 o
  -8   4  10        1.10        2.29      2.30 o
  -7   4  10        0.42       -1.84      1.84 o
  -6   4  10        0.24       -0.06      1.70 o
  -5   4  10        0.28        0.72      1.66 o
  -4   4  10      230.97      230.56      6.30 o
  -3   4  10      339.33      330.22      6.25 o
  -2   4  10      165.87      173.82      4.81 o
  -1   4  10        7.77       14.51      1.57 o
   0   4  10       26.36       25.70      1.68 o
   1   4  10       40.43       46.59      2.07 o
   2   4  10      114.16      108.63      2.78 o
   3   4  10       54.04       54.44      2.34 o
   4   4  10        0.88        1.32      1.10 o
   5   4  10       31.06       30.40      2.04 o
   6   4  10        5.34        3.44      1.80 o
   7   4  10        7.20       10.02      2.82 o
   8   4  10       20.70       27.86      3.17 o
  -9   5  10        1.44        7.31      2.55 o
  -8   5  10        7.82        7.93      2.58 o
  -7   5  10       12.01        8.85      2.19 o
  -6   5  10        2.71       -0.21      1.93 o
  -5   5  10        3.36        2.10      1.70 o
  -4   5  10        6.86        8.15      1.90 o
  -3   5  10      132.20      131.44      4.19 o
  -2   5  10        8.69        9.79      1.59 o
  -1   5  10      208.44      199.39      4.24 o
   0   5  10       51.23       47.81      2.59 o
   1   5  10      195.18      193.53      4.14 o
   2   5  10       96.02       90.30      2.61 o
   3   5  10       52.58       58.92      2.48 o
   4   5  10      293.24      294.48      7.53 o
   5   5  10      124.43      118.75      5.08 o
   6   5  10       10.06        5.55      1.96 o
   7   5  10      152.48      157.45      7.12 o
   8   5  10       27.35       33.82      3.43 o
  -8   6  10        2.35       -0.13      2.19 o
  -7   6  10       15.16       11.71      2.21 o
  -6   6  10        1.05       -1.69      1.69 o
  -5   6  10        0.00        2.93      1.83 o
  -4   6  10        0.01       -0.43      1.51 o
  -3   6  10       45.85       54.71      3.12 o
  -2   6  10      236.54      239.99      5.04 o
  -1   6  10      167.07      163.06      3.74 o
   0   6  10        0.94        1.52      1.39 o
   1   6  10       41.19       38.48      2.22 o
   2   6  10        2.18        1.53      1.01 o
   3   6  10        0.81        1.19      1.06 o
   4   6  10       26.67       26.95      1.93 o
   5   6  10       27.26       26.58      2.86 o
   6   6  10        0.88       -0.80      1.56 o
   7   6  10       23.35       25.20      2.94 o
   8   6  10       16.10       15.34      2.77 o
  -8   7  10        0.00       -0.08      2.22 o
  -7   7  10        7.57        6.91      2.26 o
  -6   7  10        0.08        1.83      2.48 o
  -5   7  10        0.64       -0.97      1.64 o
  -4   7  10       27.67       24.93      2.55 o
  -3   7  10        3.21        2.98      1.64 o
  -2   7  10      114.05      106.59      3.78 o
  -1   7  10       13.56       16.20      2.02 o
   0   7  10       86.03       83.72      4.11 o
   1   7  10     1018.50     1039.16     14.36 o
   2   7  10      403.54      395.89      6.68 o
   3   7  10        4.21        5.37      1.21 o
   4   7  10       18.55       12.29      1.77 o
   5   7  10       92.56       87.10      3.21 o
   6   7  10        0.50        2.55      1.89 o
   7   7  10       13.59       14.93      2.54 o
   8   7  10        4.30        3.07      2.49 o
  -8   8  10        3.87       -0.74      2.48 o
  -7   8  10       16.60       17.28      2.56 o
  -6   8  10        1.80        2.53      1.87 o
  -5   8  10        8.41        9.76      2.22 o
  -4   8  10       18.94       20.99      2.42 o
  -3   8  10        9.98        9.00      1.92 o
  -2   8  10       28.92       26.48      2.43 o
  -1   8  10      119.97      118.57      4.07 o
   0   8  10      343.01      361.18      9.93 o
   1   8  10      511.91      539.25      8.67 o
   2   8  10      116.64      108.23      3.22 o
   3   8  10       22.96       23.35      1.93 o
   4   8  10        6.20        6.43      1.18 o
   5   8  10       25.99       29.48      2.00 o
   6   8  10        1.24        1.07      1.34 o
   7   8  10        4.82        7.05      3.01 o
  -7   9  10        0.01       -0.50      1.95 o
  -6   9  10       58.48       55.72      3.48 o
  -5   9  10        0.31       -0.10      1.91 o
  -4   9  10       78.82       81.62      6.79 o
  -3   9  10       19.78       20.12      2.25 o
  -2   9  10       82.31       89.57      4.70 o
  -1   9  10        1.18        1.55      1.80 o
   0   9  10        6.11        7.80      1.71 o
   1   9  10        3.06        4.79      3.11 o
   2   9  10      121.35      118.08      4.57 o
   3   9  10       85.64       88.05      3.73 o
   4   9  10       18.87       14.09      2.15 o
   5   9  10        3.41        7.08      3.40 o
   6   9  10        0.18        1.45      1.23 o
   7   9  10       35.03       37.89      3.71 o
  -7  10  10        1.03       -1.20      1.95 o
  -6  10  10        1.89        1.19      2.12 o
  -5  10  10       16.61       16.72      2.24 o
  -4  10  10       18.79       15.75      2.40 o
  -3  10  10       16.18       15.97      2.75 o
  -2  10  10       23.98       26.54      3.01 o
  -1  10  10       12.78       10.79      2.22 o
   0  10  10       96.40      115.60      4.86 o
   1  10  10       99.29      100.30      4.80 o
   2  10  10      150.01      148.33      4.78 o
   3  10  10       31.06       29.44      2.03 o
   4  10  10       14.07       13.17      1.50 o
   5  10  10        6.67        7.45      1.17 o
   6  10  10        8.86       10.49      1.74 o
  -6  11  10        0.37       -1.74      1.74 o
  -5  11  10        0.76       -1.40      1.64 o
  -4  11  10        3.70        5.78      1.76 o
  -3  11  10        0.50        1.06      2.15 o
  -2  11  10        6.22       10.39      2.47 o
  -1  11  10       41.97       49.15      4.89 o
   0  11  10       40.56       47.28      4.56 o
   1  11  10       34.17       41.95      3.05 o
   2  11  10       30.19       32.57      2.61 o
   3  11  10       30.85       30.99      3.52 o
   4  11  10        8.20        9.99      1.59 o
   5  11  10       39.20       41.57      2.77 o
   6  11  10       23.18       20.33      1.89 o
  -6  12  10        3.40       -0.46      2.14 o
  -5  12  10        0.41       -1.84      1.93 o
  -4  12  10        0.41        2.32      1.99 o
  -3  12  10        2.57        9.12      2.60 o
  -2  12  10        0.21        1.07      2.03 o
  -1  12  10        0.56       -0.78      2.30 o
   0  12  10       34.01       47.60      4.75 o
   1  12  10       22.38       25.35      2.70 o
   2  12  10        2.02        2.34      2.69 o
   3  12  10        9.97       11.10      2.82 o
   4  12  10        3.63       -2.15      3.25 o
   5  12  10        1.56       -2.35      3.43 o
  -5  13  10        0.00        0.84      3.10 o
  -4  13  10        5.22        4.21      3.86 o
  -3  13  10        1.45       -0.12      2.17 o
  -2  13  10        0.10       -2.26      2.55 o
  -1  13  10        0.97       -2.52      2.52 o
   0  13  10        5.54        4.16      2.87 o
   1  13  10       12.80       15.64      4.02 o
   2  13  10        0.24       -0.47      2.53 o
   3  13  10        1.88        7.54      2.89 o
   4  13  10        3.97        7.62      2.13 o
   5  13  10       26.65       31.68     11.48 o
  -4  14  10        1.34        0.04      2.04 o
  -3  14  10        4.34       -1.00      1.99 o
  -2  14  10        0.02        2.27      2.16 o
  -1  14  10        0.27        2.51      2.07 o
   0  14  10        2.49        1.53      2.96 o
   1  14  10        0.74        3.99      3.73 o
   2  14  10       16.71       18.06      4.82 o
   3  14  10        0.14       -0.11      2.14 o
   4  14  10        5.61        5.97      2.58 o
  -3  15  10        0.57       -2.27      2.27 o
  -2  15  10       30.04       36.17      3.65 o
  -1  15  10        0.69       -1.88      2.03 o
   0  15  10       11.53       13.94      3.27 o
   1  15  10        1.48        4.26      2.30 o
   2  15  10        5.55        6.83      3.66 o
  -9   0  11        0.59        3.65      4.16 o
  -7   0  11       18.68       26.81      5.06 o
  -5   0  11        0.35       -1.25      2.26 o
  -3   0  11       10.09        5.72      2.20 o
  -1   0  11        2.37        9.17      1.75 o
   1   0  11       67.05       58.18      3.09 o
   3   0  11        0.46       -1.46      1.46 o
   5   0  11       21.62       23.24      2.71 o
   7   0  11       32.95       20.99      5.02 o
  -9   1  11        6.89       12.20      3.27 o
  -8   1  11        2.13        1.94      2.56 o
  -7   1  11        2.23        2.04      2.47 o
  -6   1  11        0.00        2.34      2.09 o
  -5   1  11       11.30        7.53      2.37 o
  -4   1  11       10.56       12.28      1.90 o
  -3   1  11       69.70       67.95      3.08 o
  -2   1  11        7.84        6.62      1.48 o
  -1   1  11        1.63        0.39      0.69 o
   0   1  11       77.06       81.84      2.63 o
   1   1  11        8.50        5.36      1.11 o
   2   1  11      537.87      522.90      6.99 o
   3   1  11        0.76        0.79      1.27 o
   4   1  11     1049.73     1046.23     14.14 o
   5   1  11      253.18      249.32      5.76 o
   6   1  11       33.49       23.60      2.33 o
   7   1  11       22.70       24.93      4.84 o
   8   1  11        1.34        1.44      2.29 o
  -9   2  11        0.70       -2.32      2.54 o
  -8   2  11        0.94       -2.31      2.31 o
  -7   2  11        4.41        4.74      2.65 o
  -6   2  11        8.59        6.20      2.31 o
  -5   2  11       10.56       16.77      2.37 o
  -4   2  11      192.09      194.89      5.38 o
  -3   2  11      126.32      124.55      3.76 o
  -2   2  11       77.97       68.90      2.70 o
  -1   2  11       47.62       46.99      2.40 o
   0   2  11        0.52        0.23      0.92 o
   1   2  11       72.97       75.88      2.35 o
   2   2  11       23.52       21.27      1.50 o
   3   2  11      172.32      160.60      3.89 o
   4   2  11      198.46      199.21      5.12 o
   5   2  11      349.25      339.85      7.03 o
   6   2  11        2.18        4.18      1.66 o
   7   2  11       11.30       15.69      2.20 o
   8   2  11       11.57        9.23      3.17 o
  -9   3  11        0.22        0.42      3.02 o
  -8   3  11        0.01       -2.24      2.24 o
  -7   3  11       14.44       12.88      2.50 o
  -6   3  11        4.56        3.62      2.46 o
  -5   3  11       52.68       54.21      3.53 o
  -4   3  11        7.88       10.87      2.07 o
  -3   3  11      730.68      684.54     14.86 o
  -2   3  11      101.19       94.95      6.08 o
  -1   3  11        0.60       -0.87      1.17 o
   0   3  11       90.87       94.32      2.97 o
   1   3  11       23.32       23.39      1.54 o
   2   3  11      559.89      537.96      7.80 o
   3   3  11       80.02       77.28      2.97 o
   4   3  11       13.99       13.88      1.63 o
   5   3  11        5.41        8.37      1.76 o
   6   3  11       69.25       84.04      3.90 o
   7   3  11       14.44       20.69      2.70 o
   8   3  11       18.12       18.08      3.50 o
  -8   4  11        5.12        8.65      2.90 o
  -7   4  11        3.76        2.36      2.09 o
  -6   4  11        4.27        3.75      2.10 o
  -5   4  11        3.07        2.22      1.91 o
  -4   4  11       10.29       11.86      2.27 o
  -3   4  11        5.82        6.33      1.85 o
  -2   4  11       13.97       12.71      1.94 o
  -1   4  11       70.73       68.31      2.82 o
   0   4  11       74.58       57.89      2.37 o
   1   4  11      510.08      524.89      7.67 o
   2   4  11        9.68       10.95      1.50 o
   3   4  11      172.84      157.44      3.85 o
   4   4  11        6.17        2.90      1.28 o
   5   4  11      269.98      243.62      6.64 o
   6   4  11        7.48        7.11      2.03 o
   7   4  11       30.46       33.41      3.35 o
   8   4  11        0.01        1.70      2.12 o
  -8   5  11        3.13        1.57      2.51 o
  -7   5  11        0.24        0.66      2.00 o
  -6   5  11        1.92        2.87      2.09 o
  -5   5  11       55.54       62.62      3.82 o
  -4   5  11        2.95        3.66      1.84 o
  -3   5  11      124.02      121.08      4.24 o
  -2   5  11      195.12      189.71      4.96 o
  -1   5  11      717.31      747.53     12.81 o
   0   5  11      353.42      359.99      7.17 o
   1   5  11       91.17       99.43      3.34 o
   2   5  11       26.88       32.93      2.05 o
   3   5  11       21.82       25.03      1.74 o
   4   5  11       52.29       56.22      3.04 o
   5   5  11        3.02        1.83      1.76 o
   6   5  11       98.73      102.22      4.85 o
   7   5  11        0.76        0.60      1.93 o
   8   5  11       29.49       31.34      3.47 o
  -8   6  11       18.06       15.19      2.98 o
  -7   6  11        2.88        2.48      1.91 o
  -6   6  11       24.19       26.24      3.54 o
  -5   6  11        7.52        7.93      2.16 o
  -4   6  11       18.35       16.05      2.26 o
  -3   6  11      150.94      140.40      4.56 o
  -2   6  11       20.41       17.36      2.14 o
  -1   6  11      148.80      151.93      4.21 o
   0   6  11      150.27      159.89      4.57 o
   1   6  11      225.97      216.26      4.75 o
   2   6  11        4.37        2.07      1.15 o
   3   6  11        1.61        3.14      1.23 o
   4   6  11       28.59       24.19      2.29 o
   5   6  11       24.98       22.02      2.13 o
   6   6  11        2.90        2.27      1.83 o
   7   6  11        2.09        5.17      2.15 o
   8   6  11        3.62        8.36      2.59 o
  -8   7  11        0.02       -2.01      2.01 o
  -7   7  11       10.21        9.56      2.33 o
  -6   7  11        0.02        0.89      1.84 o
  -5   7  11        7.78        3.95      2.00 o
  -4   7  11        0.21       -0.63      2.05 o
  -3   7  11      107.21      115.08      4.24 o
  -2   7  11        9.11        9.71      1.81 o
  -1   7  11      126.58      121.48      5.92 o
   0   7  11       24.04       26.01      2.31 o
   1   7  11       15.56       18.17      1.99 o
   2   7  11       25.87       27.77      2.01 o
   3   7  11       27.33       32.28      2.10 o
   4   7  11        8.20        9.16      1.50 o
   5   7  11        8.68        7.45      1.49 o
   6   7  11       47.56       57.21      3.84 o
   7   7  11        5.29        1.56      2.17 o
  -7   8  11       16.87       12.69      3.11 o
  -6   8  11        0.15       -1.70      1.92 o
  -5   8  11        9.64        6.58      2.12 o
  -4   8  11        0.19        0.14      1.72 o
  -3   8  11       53.68       51.05      3.23 o
  -2   8  11       64.06       63.36      3.39 o
  -1   8  11        3.70        3.51      1.97 o
   0   8  11        2.42        1.59      1.53 o
   1   8  11        8.12       11.82      1.92 o
   2   8  11       13.22       15.17      2.48 o
   3   8  11       33.09       28.09      1.97 o
   4   8  11       18.24       15.31      1.91 o
   5   8  11        2.49        0.84      1.31 o
   6   8  11       49.59       50.21      5.41 o
   7   8  11       15.68       22.85      3.28 o
  -7   9  11        0.77        0.32      2.07 o
  -6   9  11        0.53       -0.84      1.84 o
  -5   9  11        7.39        9.24      2.33 o
  -4   9  11        0.47        0.69      1.73 o
  -3   9  11       10.75       12.38      2.70 o
  -2   9  11        8.76       10.51      2.65 o
  -1   9  11       47.02       51.58      3.76 o
   0   9  11      103.07      102.93      3.94 o
   1   9  11       37.51       38.34      3.00 o
   2   9  11      142.79      148.91      8.12 o
   3   9  11      105.27       98.28      3.45 o
   4   9  11        7.10       11.77      1.74 o
   5   9  11       21.68       20.42      3.81 o
   6   9  11       13.47       13.56      2.59 o
  -7  10  11        0.39       -1.00      2.02 o
  -6  10  11        0.42       -0.70      1.88 o
  -5  10  11        0.09        4.34      2.10 o
  -4  10  11        4.41        6.41      2.06 o
  -3  10  11       16.51       15.48      2.82 o
  -2  10  11       14.31       20.43      3.19 o
  -1  10  11       11.33       10.53      2.53 o
   0  10  11        6.29       11.30      3.88 o
   1  10  11        1.87        0.01      1.90 o
   2  10  11        0.04        2.47      1.76 o
   3  10  11        0.81       -0.66      1.64 o
   4  10  11       39.03       47.78      2.27 o
   5  10  11        1.39        0.88      1.70 o
   6  10  11        1.55        1.72      1.83 o
  -6  11  11        0.09        0.91      1.90 o
  -5  11  11        3.58        5.13      2.41 o
  -4  11  11        6.16        8.74      3.89 o
  -3  11  11       45.88       35.80      3.68 o
  -2  11  11        6.49        8.90      2.67 o
  -1  11  11        5.83        6.44      3.82 o
   0  11  11        6.39        4.92      3.37 o
   1  11  11        1.15        4.58      1.92 o
   2  11  11        0.14       -0.76      1.51 o
   3  11  11        0.06       -0.24      1.32 o
   4  11  11       31.40       26.47      1.86 o
   5  11  11        2.58        8.15      1.62 o
  -5  12  11        8.85        6.34      2.45 o
  -4  12  11        0.74        4.34      2.17 o
  -3  12  11        5.18        6.43      2.61 o
  -2  12  11        5.44        3.88      4.56 o
  -1  12  11        0.61       -2.04      2.64 o
   0  12  11       13.10       10.41      3.45 o
   1  12  11       41.81       48.87      6.08 o
   2  12  11       19.26       23.20      2.85 o
   3  12  11        0.11        2.18      1.58 o
   4  12  11        2.30        5.31      2.53 o
   5  12  11        1.57        0.84      0.98 o
  -4  13  11        0.07        0.38      2.07 o
  -3  13  11        1.41        2.34      2.28 o
  -2  13  11        3.76        4.46      3.11 o
  -1  13  11       33.11       42.78      4.81 o
   0  13  11        9.75        6.00      5.47 o
   1  13  11        8.61        7.33      5.45 o
   2  13  11       36.19       36.38      5.68 o
   3  13  11        0.67       -0.41      1.76 o
   4  13  11        0.07       -2.46      2.46 o
  -3  14  11        1.27        1.46      2.46 o
  -2  14  11        0.89        0.46      2.34 o
  -1  14  11       26.03       31.70      4.56 o
   0  14  11        0.10        2.64      3.23 o
   1  14  11        8.84       18.23      4.53 o
   2  14  11        8.24        4.48      3.79 o
   3  14  11        0.70       -0.60      7.60 o
  -1  15  11        0.00       -1.81      2.73 o
   0  15  11        0.74        3.38      2.92 o
   1  15  11        0.81        2.71      2.40 o
  -8   0  12       19.56       24.26      5.06 o
  -6   0  12        0.43        0.38      2.94 o
  -4   0  12        7.19        6.21      3.87 o
  -2   0  12       24.53       21.98      3.55 o
   0   0  12        2.06        1.40      2.12 o
   2   0  12      310.83      304.85      8.02 o
   4   0  12      303.16      308.40      8.06 o
   6   0  12       23.54       28.79      4.13 o
   8   0  12       73.26       87.28      7.40 o
  -8   1  12       10.37       13.21      3.36 o
  -7   1  12       22.24       25.68      3.44 o
  -6   1  12        2.31        1.79      2.21 o
  -5   1  12        5.88        3.86      2.12 o
  -4   1  12       52.71       54.60      3.87 o
  -3   1  12       41.41       38.29      2.84 o
  -2   1  12        0.54        1.96      1.55 o
  -1   1  12       36.24       35.54      2.49 o
   0   1  12       31.44       31.71      2.10 o
   1   1  12        2.43        3.23      1.51 o
   2   1  12        1.51        1.63      1.25 o
   3   1  12      518.67      515.58      8.14 o
   4   1  12       12.46       12.81      1.88 o
   5   1  12        3.29        3.78      1.67 o
   6   1  12       15.04       18.48      2.65 o
   7   1  12       10.56       12.83      2.73 o
   8   1  12       27.09       33.25      3.72 o
  -8   2  12        0.01       -1.01      2.44 o
  -7   2  12        6.16        7.71      2.68 o
  -6   2  12        8.88        9.65      2.64 o
  -5   2  12        0.19       -0.39      1.99 o
  -4   2  12        4.57        2.11      1.86 o
  -3   2  12      123.13      129.45      4.62 o
  -2   2  12        6.78        8.27      2.03 o
  -1   2  12        0.12       -0.04      1.52 o
   0   2  12        0.71       -0.14      1.18 o
   1   2  12        0.03       -1.10      1.10 o
   2   2  12        0.62        0.33      1.04 o
   3   2  12      135.86      138.65      4.17 o
   4   2  12        7.61       10.95      1.88 o
   5   2  12        5.52        4.86      3.15 o
   6   2  12        2.89        7.04      1.88 o
   7   2  12        0.00       -2.07      2.07 o
   8   2  12       16.59       14.62      3.47 o
  -8   3  12        6.33        3.05      2.71 o
  -7   3  12        4.86       11.16      2.97 o
  -6   3  12       18.85       25.22      3.44 o
  -5   3  12       58.84       55.84      3.67 o
  -4   3  12       86.87       79.21      4.06 o
  -3   3  12        1.23        0.89      1.70 o
  -2   3  12       13.68       11.30      1.99 o
  -1   3  12      127.16      122.43      3.86 o
   0   3  12        1.07        0.22      1.28 o
   1   3  12      420.54      444.66      6.73 o
   2   3  12       85.97       67.39      4.25 o
   3   3  12       71.94       65.90      3.41 o
   4   3  12      135.01      142.23      4.38 o
   5   3  12       87.54       85.13      3.82 o
   6   3  12        0.41        2.24      1.84 o
   7   3  12        0.01       -0.26      1.87 o
   8   3  12       10.94        5.27      3.00 o
  -8   4  12        0.62        1.27      2.67 o
  -7   4  12        0.00       -0.73      2.36 o
  -6   4  12        6.37        9.76      2.37 o
  -5   4  12        2.72        3.53      1.93 o
  -4   4  12       26.53       28.42      2.74 o
  -3   4  12      243.74      243.31      6.02 o
  -2   4  12       36.90       33.98      2.61 o
  -1   4  12       63.58       63.18      3.16 o
   0   4  12        0.96        1.08      1.24 o
   1   4  12      150.80      148.60      4.56 o
   2   4  12        6.03        2.87      1.32 o
   3   4  12        3.54        4.56      1.37 o
   4   4  12       48.76       50.15      2.99 o
   5   4  12        7.22        6.41      2.04 o
   6   4  12       56.67       61.79      4.38 o
   7   4  12       27.01       29.71      3.21 o
  -8   5  12        0.57        5.51      2.91 o
  -7   5  12        4.37        4.65      3.11 o
  -6   5  12        3.15        0.78      2.17 o
  -5   5  12       54.56       56.50      3.74 o
  -4   5  12        0.02       -0.69      1.73 o
  -3   5  12       12.78       15.29      2.23 o
  -2   5  12      184.85      181.01      5.01 o
  -1   5  12       43.41       51.60      2.84 o
   0   5  12       69.34       65.37      3.31 o
   1   5  12        0.74        1.61      1.42 o
   2   5  12       11.96       12.28      1.59 o
   3   5  12      128.83      135.16      4.77 o
   4   5  12        0.03        1.81      1.74 o
   5   5  12      103.52       99.11      5.01 o
   6   5  12       33.52       44.30      3.55 o
   7   5  12       19.15       23.75      3.00 o
  -8   6  12        0.10       -2.50      2.50 o
  -7   6  12        5.13        8.72      2.89 o
  -6   6  12        0.30       -1.60      1.94 o
  -5   6  12        1.14       -1.84      1.84 o
  -4   6  12        2.84        1.53      1.76 o
  -3   6  12        7.69        7.91      2.02 o
  -2   6  12       75.00       73.57      3.57 o
  -1   6  12        6.07        6.30      1.45 o
   0   6  12      150.60      139.38      4.38 o
   1   6  12       61.35       66.99      3.31 o
   2   6  12        1.96        1.85      1.22 o
   3   6  12       11.31       11.77      2.47 o
   4   6  12       86.96       78.08      3.36 o
   5   6  12      107.61      119.95      5.09 o
   6   6  12        3.60        6.29      2.10 o
   7   6  12        0.04        3.01      2.20 o
  -7   7  12        0.00        2.58      2.31 o
  -6   7  12       14.93       16.93      2.66 o
  -5   7  12        2.02        1.80      1.99 o
  -4   7  12        3.33        0.14      1.76 o
  -3   7  12       18.79       19.80      2.47 o
  -2   7  12       23.44       26.59      2.43 o
  -1   7  12      207.90      193.97      6.09 o
   0   7  12       36.86       39.69      3.29 o
   1   7  12       14.59       13.19      1.95 o
   2   7  12       18.04       18.74      1.98 o
   3   7  12       56.39       60.41      3.11 o
   4   7  12        0.85        3.32      1.43 o
   5   7  12       62.12       70.31      5.67 o
   6   7  12        2.53       -0.44      1.96 o
   7   7  12       44.70       43.45      3.84 o
  -7   8  12        3.17        4.66      2.61 o
  -6   8  12       10.92       10.77      2.53 o
  -5   8  12        0.73        1.38      2.08 o
  -4   8  12        5.97        3.13      1.96 o
  -3   8  12       11.45       11.41      2.22 o
  -2   8  12        0.01       -1.93      1.93 o
  -1   8  12        1.78       -1.15      2.03 o
   0   8  12      117.72      103.62      4.86 o
   1   8  12        0.07       -1.76      1.76 o
   2   8  12       18.76       26.29      2.73 o
   3   8  12       57.53       53.93      2.82 o
   4   8  12        4.12        4.77      1.41 o
   5   8  12       11.81       13.45      2.37 o
   6   8  12        3.17        3.45      2.30 o
  -7   9  12        1.15        3.54      2.24 o
  -6   9  12       13.16       11.57      2.64 o
  -5   9  12        1.35       -0.33      1.86 o
  -4   9  12        7.78        5.48      2.95 o
  -3   9  12       10.27       12.85      2.71 o
  -2   9  12        1.17       -1.92      1.92 o
  -1   9  12       76.33       88.13      4.87 o
   0   9  12       28.17       21.08      3.71 o
   1   9  12        6.88        4.68      3.51 o
   2   9  12       16.85       15.47      2.52 o
   3   9  12       21.21       26.95      2.66 o
   4   9  12        0.61        2.44      1.37 o
   5   9  12       10.09       15.16      2.63 o
   6   9  12        6.05        4.32      3.58 o
  -6  10  12        7.00        4.22      2.15 o
  -5  10  12        6.12        5.32      2.25 o
  -4  10  12       13.49       15.20      4.47 o
  -3  10  12       34.12       36.26      3.88 o
  -2  10  12       22.92       20.36      3.07 o
  -1  10  12        0.23        1.26      2.77 o
   0  10  12        3.35       -1.41      2.55 o
   1  10  12        0.27        5.16      3.63 o
   2  10  12        0.12        0.44      1.76 o
   3  10  12        2.82       -0.15      1.69 o
   4  10  12       15.27       15.09      1.85 o
   5  10  12        2.45        0.06      1.40 o
  -5  11  12        0.48       -2.07      2.07 o
  -4  11  12       10.65       12.39      4.43 o
  -3  11  12        2.92        1.54      2.29 o
  -2  11  12        1.00        5.38      2.43 o
  -1  11  12        0.18        0.85      2.66 o
   0  11  12       76.36       96.20      8.11 o
   1  11  12       17.84       26.96      7.32 o
   2  11  12       11.71       14.99      4.76 o
   3  11  12        3.10        3.80      2.99 o
   4  11  12        2.30        0.88      1.86 o
   5  11  12        3.29        2.71      2.44 o
  -5  12  12        0.70        1.06      2.28 o
  -4  12  12        0.32        0.71      2.73 o
  -3  12  12        1.04        4.85      2.71 o
  -2  12  12        0.06       -1.01      2.76 o
  -1  12  12        3.52        4.56      2.90 o
   0  12  12       44.15       46.92      6.57 o
   1  12  12       29.52       24.54      4.86 o
   2  12  12        0.01       -0.88      5.16 o
   3  12  12       12.24       10.61      3.72 o
   4  12  12        0.96       -1.22      1.60 o
  -4  13  12        1.02        0.99      2.34 o
  -3  13  12        0.21       -0.90      2.46 o
  -2  13  12       22.84       24.53      4.56 o
  -1  13  12        0.01       -1.49      3.31 o
   0  13  12        1.13        4.07      4.25 o
   1  13  12        8.08       -0.46      3.75 o
   2  13  12        0.04       -5.31      5.31 o
   3  13  12        8.43       14.81      5.17 o
  -2  14  12        0.18        3.16      3.30 o
  -1  14  12        2.31        2.91      4.13 o
   0  14  12        2.74        2.52      3.92 o
   1  14  12        0.02        7.37      4.36 o
   2  14  12        9.80       12.45      5.02 o
  -7   0  13       31.93       20.43      4.86 o
  -5   0  13        0.67        2.36      4.30 o
  -3   0  13        9.58       11.59      8.18 o
  -1   0  13      127.96      119.37      6.37 o
   1   0  13      145.51      123.33      5.87 o
   3   0  13      482.18      495.49     11.48 o
   5   0  13        7.24        5.74      3.04 o
   7   0  13       35.82       37.25      5.26 o
  -8   1  13        0.31        0.91      2.77 o
  -7   1  13        3.67        2.64      2.69 o
  -6   1  13        8.04        8.48      2.62 o
  -5   1  13        1.97       -2.16      2.16 o
  -4   1  13        4.52        6.09      2.23 o
  -3   1  13        0.65        0.57      2.61 o
  -2   1  13       13.65       10.51      2.31 o
  -1   1  13        6.16        5.61      2.08 o
   0   1  13      193.56      183.21      5.41 o
   1   1  13      170.84      165.08      4.18 o
   2   1  13       29.55       23.90      1.96 o
   3   1  13       44.94       43.91      2.35 o
   4   1  13       94.17       88.92      4.56 o
   5   1  13        6.93        6.82      1.94 o
   6   1  13       11.96       18.00      2.79 o
   7   1  13       27.01       33.61      4.14 o
  -8   2  13        0.62       -2.54      2.54 o
  -7   2  13       23.37       17.54      3.38 o
  -6   2  13       21.75       18.03      3.13 o
  -5   2  13       78.09       78.48      4.87 o
  -4   2  13       64.27       62.42      4.29 o
  -3   2  13        9.19        5.96      2.23 o
  -2   2  13        8.06        7.25      2.04 o
  -1   2  13        1.58        3.56      2.77 o
   0   2  13       73.37       67.76      3.67 o
   1   2  13      215.43      202.66      5.81 o
   2   2  13        6.62        8.19      1.43 o
   3   2  13      102.02       99.57      3.77 o
   4   2  13       90.12       96.73      4.36 o
   5   2  13       22.72       25.65      2.48 o
   6   2  13        1.74        4.00      2.10 o
   7   2  13       14.45       12.68      3.15 o
  -8   3  13        0.44        2.80      4.06 o
  -7   3  13        8.74       10.92      3.00 o
  -6   3  13        1.49        5.22      2.46 o
  -5   3  13       44.71       44.85      3.92 o
  -4   3  13       19.03       16.61      2.76 o
  -3   3  13      199.52      198.78      8.74 o
  -2   3  13        6.70        4.90      2.06 o
  -1   3  13        5.89        6.09      1.97 o
   0   3  13       13.15       12.24      2.12 o
   1   3  13       15.66       12.88      1.71 o
   2   3  13      139.19      130.33      4.18 o
   3   3  13       49.13       45.56      2.92 o
   4   3  13      263.14      276.09      6.43 o
   5   3  13        1.36        1.27      1.82 o
   6   3  13        0.10       -1.10      1.82 o
   7   3  13        2.48       -2.36      2.36 o
  -8   4  13        1.94        4.39      2.91 o
  -7   4  13        2.89        1.20      2.50 o
  -6   4  13        0.04        1.80      2.43 o
  -5   4  13       67.05       66.93      4.59 o
  -4   4  13       48.48       46.50      4.47 o
  -3   4  13        0.01        1.99      2.01 o
  -2   4  13        9.16       10.29      2.31 o
  -1   4  13       56.40       65.39      3.67 o
   0   4  13       66.87       71.44      4.43 o
   1   4  13      122.67      126.41      4.81 o
   2   4  13       19.58       20.30      2.21 o
   3   4  13      147.74      151.53      4.67 o
   4   4  13        0.04       -1.70      1.70 o
   5   4  13       13.84       11.24      2.35 o
   6   4  13       25.87       29.03      3.14 o
   7   4  13       16.80       21.17      3.07 o
  -7   5  13        2.25        0.24      2.46 o
  -6   5  13        2.41       -1.55      2.40 o
  -5   5  13       22.54       21.03      3.35 o
  -4   5  13       45.66       41.70      3.76 o
  -3   5  13       23.34       26.13      2.73 o
  -2   5  13       35.00       32.85      3.03 o
  -1   5  13       19.69       23.14      2.46 o
   0   5  13        2.84        3.02      3.01 o
   1   5  13       15.46       17.37      2.50 o
   2   5  13       32.46       34.91      2.64 o
   3   5  13       96.09      106.08      4.85 o
   4   5  13       17.03       20.33      2.86 o
   5   5  13       10.35        8.18      2.25 o
   6   5  13       52.24       59.44      4.16 o
   7   5  13        3.93        1.38      2.53 o
  -7   6  13        0.70       -2.35      2.35 o
  -6   6  13        1.97        7.56      2.72 o
  -5   6  13        6.91        7.87      2.71 o
  -4   6  13       10.38        9.24      2.24 o
  -3   6  13       98.38      101.04      4.36 o
  -2   6  13        0.03        1.61      2.05 o
  -1   6  13       82.05       82.26      5.32 o
   0   6  13       74.49       65.36      4.64 o
   1   6  13       56.92       59.31      4.99 o
   2   6  13       30.07       33.23      3.89 o
   3   6  13       46.27       40.15      3.33 o
   4   6  13       17.82       14.02      2.41 o
   5   6  13        6.06        4.73      2.16 o
   6   6  13        8.12        7.60      2.82 o
   7   6  13       29.30       31.03      4.60 o
  -7   7  13        0.32       -1.62      2.45 o
  -6   7  13        0.09       -2.31      2.31 o
  -5   7  13       25.52       30.04      3.74 o
  -4   7  13        1.73        3.33      2.04 o
  -3   7  13       11.65       10.97      2.16 o
  -2   7  13       30.71       27.10      3.15 o
  -1   7  13       45.18       55.14      4.58 o
   0   7  13        2.15        2.86      2.40 o
   1   7  13        4.61       12.58      3.75 o
   2   7  13       11.48        7.69      3.80 o
   3   7  13        1.60        3.16      1.87 o
   4   7  13        8.13        6.16      2.12 o
   5   7  13        4.91        6.20      2.20 o
   6   7  13       10.24       15.03      2.66 o
  -6   8  13        0.03       -1.65      2.27 o
  -5   8  13       38.48       46.57      4.12 o
  -4   8  13       50.18       51.09      3.57 o
  -3   8  13        3.79        3.61      1.85 o
  -2   8  13        6.82        6.74      2.49 o
  -1   8  13        3.17        8.86      2.71 o
   0   8  13       15.50       15.07      3.04 o
   1   8  13       58.75       57.01      6.29 o
   2   8  13        2.13        2.07      2.83 o
   3   8  13        4.66        4.36      1.94 o
   4   8  13       29.97       35.25      3.17 o
   5   8  13        0.97        5.61      2.53 o
   6   8  13       11.36       14.09      2.95 o
  -6   9  13        0.62        1.47      3.31 o
  -5   9  13       16.81       20.70      3.03 o
  -4   9  13        7.54        3.12      2.12 o
  -3   9  13        1.09        2.46      2.27 o
  -2   9  13        2.15        4.92      2.76 o
  -1   9  13       10.91       21.34      3.90 o
   0   9  13       81.71       74.75      7.20 o
   1   9  13       27.65       21.71      4.76 o
   2   9  13       12.04       15.85      4.25 o
   3   9  13        1.73       -0.80      7.17 o
   4   9  13       26.35       33.24      3.49 o
   5   9  13        0.04       -0.43      1.98 o
  -5  10  13        6.59        8.47      5.98 o
  -4  10  13        0.05       -1.44      2.38 o
  -3  10  13        0.00        0.50      2.36 o
  -2  10  13        8.21       10.76      5.24 o
  -1  10  13       28.32       27.40     15.49 o
   0  10  13       22.30       23.35      6.46 o
   1  10  13        6.70        8.32      3.85 o
   2  10  13       16.64       22.22      4.97 o
   3  10  13        7.29        6.07      4.88 o
   4  10  13        4.86        3.79      2.76 o
   5  10  13        2.44        8.09      2.49 o
  -5  11  13        0.25       -3.69      4.18 o
  -4  11  13        3.21       -0.45      2.67 o
  -3  11  13        1.08       -1.94      4.61 o
  -2  11  13        1.94       -1.41      2.75 o
  -1  11  13        2.53        5.30      4.02 o
   0  11  13       18.74        9.37      4.36 o
   1  11  13        0.20       -0.96      3.43 o
   2  11  13       20.55       30.03      5.47 o
   3  11  13        2.88        3.36      4.20 o
   4  11  13       15.32       12.32      4.61 o
  -4  12  13        1.13        1.24      3.03 o
  -3  12  13        3.21        4.52      3.14 o
  -2  12  13        7.58        5.89      5.16 o
  -1  12  13        3.38       -2.11      3.72 o
   0  12  13       19.96       16.93      5.07 o
   1  12  13        1.33       10.01      4.25 o
   2  12  13        1.42        6.02      4.46 o
   3  12  13        2.53        4.53      4.53 o
  -3  13  13        4.50       11.76      7.17 o
  -2  13  13        0.03        0.46      4.07 o
  -1  13  13        6.71        3.91      4.45 o
   0  13  13        4.03        7.60      4.46 o
   1  13  13        9.86        7.41      4.33 o
   2  13  13        2.92        9.61      4.36 o
  -6   0  14        0.16       -2.84      2.84 o
  -4   0  14        7.18       10.55      3.75 o
  -2   0  14       16.01       18.19      3.84 o
   0   0  14        7.94        8.88      3.30 o
   2   0  14       37.16       34.32      3.41 o
   4   0  14       29.46       30.90      4.26 o
   6   0  14       49.37       58.83      6.74 o
  -7   1  14        1.85       -0.33      2.40 o
  -6   1  14        3.25        5.83      2.54 o
  -5   1  14       12.09       16.42      2.93 o
  -4   1  14        1.54        0.35      2.61 o
  -3   1  14        0.41       -0.80      1.98 o
  -2   1  14        2.75        0.12      2.00 o
  -1   1  14       52.63       44.58      3.40 o
   0   1  14        2.23        1.01      1.84 o
   1   1  14      107.67      110.81      4.35 o
   2   1  14       14.56       15.56      1.81 o
   3   1  14       95.60       99.88      4.11 o
   4   1  14       10.81       11.45      2.24 o
   5   1  14       28.69       34.18      3.35 o
   6   1  14       31.37       39.73      3.73 o
   7   1  14        0.69        0.66      2.64 o
  -7   2  14        4.41        4.14      2.91 o
  -6   2  14        0.71       -1.43      2.86 o
  -5   2  14       13.77       12.91      3.48 o
  -4   2  14       61.61       54.23      4.14 o
  -3   2  14        8.07       10.44      2.46 o
  -2   2  14       42.05       34.57      3.16 o
  -1   2  14        9.18        8.98      2.22 o
   0   2  14        2.18        0.41      1.86 o
   1   2  14        0.53        3.51      1.79 o
   2   2  14        0.18       -0.96      1.53 o
   3   2  14       38.77       36.67      2.81 o
   4   2  14        2.23        2.66      1.89 o
   5   2  14        6.74        9.23      2.04 o
   6   2  14       28.60       30.26      4.63 o
   7   2  14        1.11       -2.64      2.64 o
  -7   3  14        0.80        0.32      2.50 o
  -6   3  14        0.77       -2.05      2.31 o
  -5   3  14       25.37       24.47      3.29 o
  -4   3  14        5.37        3.54      2.33 o
  -3   3  14       12.15        8.39      2.51 o
  -2   3  14        9.89       10.70      2.36 o
  -1   3  14       50.45       40.60      4.43 o
   0   3  14        1.04       -0.03      1.63 o
   1   3  14       14.28       14.93      2.91 o
   2   3  14       21.52       24.31      2.99 o
   3   3  14        7.41        3.51      1.78 o
   4   3  14      167.28      161.12      5.04 o
   5   3  14        6.90        7.15      2.25 o
   6   3  14       21.38       23.42      3.15 o
   7   3  14        4.33        4.11      2.94 o
  -7   4  14        2.68        2.96      2.65 o
  -6   4  14       19.61       21.92      3.36 o
  -5   4  14        1.53        3.36      2.35 o
  -4   4  14       96.93       85.51      4.96 o
  -3   4  14       19.92       21.85      2.89 o
  -2   4  14        6.99        4.04      2.07 o
  -1   4  14      102.63      109.14      4.54 o
   0   4  14        5.62        4.87      1.71 o
   1   4  14        4.00        3.23      2.29 o
   2   4  14        3.76        2.79      1.82 o
   3   4  14       36.92       37.66      2.87 o
   4   4  14        0.01        1.80      2.73 o
   5   4  14       25.48       31.32      3.28 o
   6   4  14       27.87       28.85      3.30 o
  -7   5  14       12.29        9.86      3.19 o
  -6   5  14        2.41        3.84      2.64 o
  -5   5  14        7.64        6.65      2.67 o
  -4   5  14        1.46       -0.02      2.14 o
  -3   5  14        9.18        7.66      2.44 o
  -2   5  14       45.81       38.13      3.27 o
  -1   5  14       71.95       72.51      3.71 o
   0   5  14       24.82       15.89      3.00 o
   1   5  14       12.52       10.69      2.78 o
   2   5  14       19.14       24.44      2.44 o
   3   5  14       36.21       29.87      3.64 o
   4   5  14        4.65        4.98      2.04 o
   5   5  14       36.35       30.08      3.22 o
   6   5  14        3.61        2.02      2.33 o
  -7   6  14        0.00        0.64      2.53 o
  -6   6  14        0.01        0.71      2.53 o
  -5   6  14        1.15        2.85      2.50 o
  -4   6  14       36.71       33.37      3.42 o
  -3   6  14        0.36        0.78      2.00 o
  -2   6  14       20.59       17.99      3.05 o
  -1   6  14        2.23        3.22      2.53 o
   0   6  14        0.91        0.25      2.32 o
   1   6  14        1.83        5.43      3.38 o
   2   6  14        0.72        2.06      2.58 o
   3   6  14       27.96       29.01      3.10 o
   4   6  14        3.26        4.67      2.23 o
   5   6  14        1.40        3.33      3.89 o
   6   6  14        6.69       12.54      3.13 o
  -6   7  14        5.85        0.06      2.62 o
  -5   7  14        0.30       -0.23      2.37 o
  -4   7  14        4.96        8.58      2.46 o
  -3   7  14       31.91       30.37      7.37 o
  -2   7  14       23.37       24.33      5.13 o
  -1   7  14       56.95       66.26      5.17 o
   0   7  14        0.81       -2.15      2.15 o
   1   7  14       54.39       68.81      6.89 o
   2   7  14        1.80        0.10      2.82 o
   3   7  14        7.06        9.78      2.42 o
   4   7  14       14.50       11.23      2.52 o
   5   7  14       49.16       58.39      4.16 o
   6   7  14        0.11       -1.09      2.16 o
  -6   8  14        2.49        2.00      2.75 o
  -5   8  14        1.82        4.20      2.59 o
  -4   8  14       10.24       16.07      2.96 o
  -3   8  14        0.88       -2.55      2.55 o
  -2   8  14        9.15        3.45      2.94 o
  -1   8  14        9.21        8.98      3.23 o
   0   8  14       59.68       60.45      6.49 o
   1   8  14       53.89       46.77      6.17 o
   2   8  14        4.27        4.55      5.59 o
   3   8  14       14.11       10.37      2.67 o
   4   8  14        0.23        0.63      2.49 o
   5   8  14       47.84       40.02      4.02 o
  -5   9  14        0.48       -1.45      2.41 o
  -4   9  14       19.29       21.41      3.90 o
  -3   9  14       17.14       15.18      3.59 o
  -2   9  14       19.34       18.04      4.52 o
  -1   9  14        1.37       -2.35      2.35 o
   0   9  14        6.05        3.44      5.02 o
   1   9  14        8.49       12.48     13.77 o
   2   9  14       12.29       10.80      5.59 o
   3   9  14       57.55       77.23      7.79 o
   4   9  14        3.04        4.93      2.49 o
   5   9  14        1.68       -0.36      2.10 o
  -5  10  14        5.12        3.30      3.29 o
  -4  10  14       10.93       14.17      3.92 o
  -3  10  14        0.13        1.95      2.97 o
  -2  10  14        4.54        2.81      2.97 o
  -1  10  14        3.54        6.05      4.04 o
   0  10  14        3.96        4.32      3.75 o
   1  10  14        5.94        9.29      4.16 o
   2  10  14        4.21        1.72      3.65 o
   3  10  14       10.22       13.25      9.18 o
   4  10  14       28.30       36.80     12.91 o
  -4  11  14       24.96       23.76      4.30 o
  -3  11  14        2.38        3.26      3.11 o
  -2  11  14        1.64       -1.28      5.16 o
  -1  11  14        0.01        1.84      4.04 o
   0  11  14       57.62       75.63      7.91 o
   1  11  14        2.10        5.18      5.31 o
   2  11  14        8.33        4.73      4.46 o
   3  11  14        0.56       -4.59      4.59 o
  -3  12  14        5.95        5.60      4.33 o
  -2  12  14        6.51        2.95      5.16 o
  -1  12  14        2.15        3.97      4.00 o
   0  12  14        9.20        2.32      3.92 o
   1  12  14       15.78       20.66      5.27 o
   2  12  14        0.99       -2.81      5.88 o
  -7   0  15       10.17        3.76      4.25 o
  -5   0  15        3.41        6.80      3.95 o
  -3   0  15        0.18        0.02      4.30 o
  -1   0  15       54.78       56.21      5.47 o
   1   0  15        1.50        0.91      2.41 o
   3   0  15       47.48       41.16      3.65 o
   5   0  15        3.65        6.78      3.55 o
  -7   1  15        3.17        9.41      3.20 o
  -6   1  15        0.10        2.16      2.32 o
  -5   1  15        0.52        0.19      2.33 o
  -4   1  15        0.69        1.40      2.39 o
  -3   1  15       11.55       16.19      2.91 o
  -2   1  15        7.15        2.12      2.17 o
  -1   1  15       31.51       30.75      3.04 o
   0   1  15       45.75       42.37      3.29 o
   1   1  15        0.01       -0.20      1.68 o
   2   1  15       18.00       19.72      2.69 o
   3   1  15       85.94      106.36      4.40 o
   4   1  15       47.00       51.81      3.87 o
   5   1  15        1.47        3.33      2.21 o
   6   1  15        0.55        1.84      2.30 o
  -7   2  15        1.29        0.47      2.52 o
  -6   2  15        0.00        1.18      2.49 o
  -5   2  15       25.76       24.79      3.44 o
  -4   2  15        0.62       -2.60      3.06 o
  -3   2  15        0.03        1.05      2.94 o
  -2   2  15       24.91       25.62      3.07 o
  -1   2  15        0.03       -2.16      2.28 o
   0   2  15       10.55        8.02      2.07 o
   1   2  15        9.39        9.01      1.98 o
   2   2  15       13.08       10.30      2.20 o
   3   2  15       24.03       28.70      2.74 o
   4   2  15       34.50       29.57      2.70 o
   5   2  15       24.89       26.36      3.19 o
   6   2  15       14.65       21.42      3.65 o
  -7   3  15        0.15       -2.77      2.77 o
  -6   3  15        2.68        2.12      2.55 o
  -5   3  15        0.40        1.83      2.39 o
  -4   3  15       15.57        9.48      3.44 o
  -3   3  15        2.65       -0.60      2.16 o
  -2   3  15        2.97       -1.70      2.53 o
  -1   3  15        8.17        5.37      2.12 o
   0   3  15       14.63       21.59      2.58 o
   1   3  15        8.15        2.27      2.36 o
   2   3  15      159.61      173.42      5.26 o
   3   3  15        0.06        0.04      1.73 o
   4   3  15        4.51        4.29      1.95 o
   5   3  15        1.48       -0.12      2.03 o
   6   3  15        7.27        8.30      3.25 o
  -6   4  15       15.42        8.67      3.03 o
  -5   4  15       11.91       11.64      2.97 o
  -4   4  15        8.67        6.01      2.59 o
  -3   4  15       35.89       21.21      3.13 o
  -2   4  15        2.70        1.64      3.23 o
  -1   4  15       18.46       17.86      2.55 o
   0   4  15        0.30        4.95      2.62 o
   1   4  15       15.94       14.68      3.30 o
   2   4  15       42.97       43.23      3.66 o
   3   4  15      114.34      114.09      5.38 o
   4   4  15        1.37        2.23      2.03 o
   5   4  15        3.51        1.88      2.09 o
   6   4  15       26.24       28.92      3.45 o
  -6   5  15        0.11        0.03      2.98 o
  -5   5  15        6.12        5.42      2.75 o
  -4   5  15       17.06       16.68      2.93 o
  -3   5  15        5.29        5.26      2.41 o
  -2   5  15        0.09       -1.93      1.93 o
  -1   5  15        0.27        0.54      2.40 o
   0   5  15       13.45       11.47      2.95 o
   1   5  15        1.19        4.22      2.66 o
   2   5  15       16.89       18.82      2.91 o
   3   5  15        7.06        6.99      2.35 o
   4   5  15       18.21       16.28      2.88 o
   5   5  15       55.32       52.96      7.21 o
   6   5  15        7.61       12.50      3.64 o
  -6   6  15        0.01        0.91      2.70 o
  -5   6  15        8.08        6.40      2.67 o
  -4   6  15        9.19       10.22      2.79 o
  -3   6  15       19.08       24.99      2.96 o
  -2   6  15        5.33        5.99      3.02 o
  -1   6  15        9.48       15.79      3.16 o
   0   6  15       53.81       58.82      5.48 o
   1   6  15        0.01        0.39      2.32 o
   2   6  15        0.63        3.59      2.90 o
   3   6  15        2.83       -1.25      2.01 o
   4   6  15       21.19       26.86      3.22 o
   5   6  15        9.18       11.56      3.17 o
  -6   7  15        0.03        1.39      2.66 o
  -5   7  15        5.52        9.09      2.82 o
  -4   7  15        1.89        2.87      2.36 o
  -3   7  15        4.40        7.18      3.03 o
  -2   7  15        0.01        1.38      2.91 o
  -1   7  15       42.73       39.91      4.49 o
   0   7  15       69.02       71.65      5.40 o
   1   7  15       44.54       43.55      5.88 o
   2   7  15       18.27       13.95      3.65 o
   3   7  15        7.51        9.67      2.94 o
   4   7  15       11.42        9.91      3.56 o
   5   7  15        3.88        8.52      2.62 o
  -5   8  15        0.03       -2.29      2.29 o
  -4   8  15        0.93       -1.84      3.02 o
  -3   8  15        2.43        0.14      2.75 o
  -2   8  15        0.54       -1.77      2.78 o
  -1   8  15        7.21       10.76      3.96 o
   0   8  15       17.85       27.66      5.26 o
   1   8  15        0.03       -2.44      3.65 o
   2   8  15       18.34       38.12     10.76 o
   3   8  15       10.25       17.36      5.06 o
   4   8  15        0.01       -3.23      4.48 o
  -4   9  15        8.94       17.86      4.02 o
  -3   9  15        6.52        5.84      3.33 o
  -2   9  15        1.08       -0.65      2.78 o
  -1   9  15        0.38        3.91      3.95 o
   0   9  15        1.23       -2.35      3.34 o
   1   9  15       14.52       15.64      5.16 o
   2   9  15       38.84       46.90      6.69 o
   3   9  15        2.10        4.20      4.33 o
   4   9  15        0.80       -2.34      2.97 o
  -4  10  15        0.53        5.45      3.69 o
  -3  10  15        3.71        5.39      3.30 o
  -2  10  15        1.05       -2.60      2.87 o
  -1  10  15        5.84        0.24      4.33 o
   0  10  15       19.43       23.01      5.27 o
   1  10  15        6.87        9.83      4.53 o
   2  10  15        0.72       -2.44      3.65 o
   3  10  15        5.45        9.47      4.87 o
  -3  11  15        0.07       -2.89      2.89 o
  -2  11  15        6.25        8.40      4.82 o
  -1  11  15        3.69        5.69      7.17 o
   0  11  15       13.30       16.97      5.37 o
   1  11  15        1.30        9.68      5.31 o
   2  11  15        5.59        3.43      4.25 o
  -6   0  16        0.06        5.35      4.16 o
  -4   0  16        9.32        9.84      4.45 o
  -2   0  16        7.42        2.65      3.43 o
   0   0  16      202.97      185.66      8.58 o
   2   0  16       41.26       39.31      3.71 o
   4   0  16       12.93        7.44      3.34 o
   6   0  16       12.41       12.91      6.17 o
  -6   1  16        0.05       -1.16      2.43 o
  -5   1  16        7.57        6.81      3.52 o
  -4   1  16        0.09       -3.04      3.28 o
  -3   1  16        4.59        3.50      2.45 o
  -2   1  16       22.45       21.81      3.07 o
  -1   1  16       62.41       57.76      4.01 o
   0   1  16       23.18       20.92      2.78 o
   1   1  16        1.13        0.78      1.92 o
   2   1  16       23.89       20.66      2.52 o
   3   1  16       52.29       56.05      3.51 o
   4   1  16       40.99       48.73      4.72 o
   5   1  16        2.48        1.34      2.33 o
  -6   2  16        0.81        3.02      2.74 o
  -5   2  16        0.46        2.96      2.57 o
  -4   2  16       26.40       26.84      3.38 o
  -3   2  16        7.28        4.94      2.48 o
  -2   2  16        0.27        0.23      2.53 o
  -1   2  16       10.91       11.15      2.56 o
   0   2  16       29.18       31.79      3.07 o
   1   2  16       15.67       20.64      3.85 o
   2   2  16       35.82       34.27      3.30 o
   3   2  16        2.58        3.38      1.97 o
   4   2  16       40.16       46.26      3.36 o
   5   2  16        0.15        1.70      2.59 o
  -6   3  16       24.49       20.33      3.62 o
  -5   3  16        0.50        1.34      2.43 o
  -4   3  16        8.84        8.84      2.80 o
  -3   3  16        0.10       -1.95      1.95 o
  -2   3  16        0.22        0.91      2.16 o
  -1   3  16        2.53        4.28      2.16 o
   0   3  16        2.01        4.23      3.03 o
   1   3  16       53.70       46.67      4.89 o
   2   3  16        6.15        9.95      2.54 o
   3   3  16        0.09        0.61      1.84 o
   4   3  16       21.91       21.18      2.93 o
   5   3  16        8.77       15.76      3.42 o
  -6   4  16        0.09        0.34      2.59 o
  -5   4  16       32.11       29.37      3.65 o
  -4   4  16       17.78       15.18      3.09 o
  -3   4  16        3.13        2.40      2.21 o
  -2   4  16        1.44       -1.98      1.98 o
  -1   4  16       11.37        8.34      3.59 o
   0   4  16        5.28        9.26      2.86 o
   1   4  16        1.18        1.60      2.61 o
   2   4  16        4.72        6.69      2.45 o
   3   4  16       28.26       24.64      4.56 o
   4   4  16       18.69       16.47      3.86 o
   5   4  16        0.04       -1.06      2.10 o
  -5   5  16        6.09        5.76      2.90 o
  -4   5  16        3.65        4.26      2.65 o
  -3   5  16        2.54        4.10      2.38 o
  -2   5  16        2.42        4.86      3.25 o
  -1   5  16       10.20        5.63      5.03 o
   0   5  16        0.76        0.78      2.55 o
   1   5  16        8.81        7.57      2.90 o
   2   5  16        7.47        6.23      2.97 o
   3   5  16       18.39       19.46      2.99 o
   4   5  16        5.01        2.40      3.12 o
   5   5  16       10.79       14.62      2.88 o
  -5   6  16        0.53        4.40      2.73 o
  -4   6  16        0.54        1.86      2.40 o
  -3   6  16        0.69       -0.24      2.90 o
  -2   6  16        3.35        5.43      2.95 o
  -1   6  16        1.30       -0.74      4.30 o
   0   6  16        0.12        2.77      3.27 o
   1   6  16       21.10       16.25      4.33 o
   2   6  16        0.02       -2.16      2.47 o
   3   6  16        0.02        2.95      2.98 o
   4   6  16        4.47        3.89      2.49 o
  -5   7  16        5.79        7.97      4.03 o
  -4   7  16        0.54       -0.74      2.87 o
  -3   7  16        6.70       12.36      3.53 o
  -2   7  16        1.11       -0.37      2.63 o
  -1   7  16        1.21       -0.97      4.29 o
   0   7  16        4.20        5.21      3.79 o
   1   7  16        0.46        5.57      4.59 o
   2   7  16        3.88       -1.12      3.72 o
   3   7  16        0.89        1.06      3.72 o
   4   7  16        0.01        0.55      2.77 o
  -4   8  16        0.37        1.60      4.83 o
  -3   8  16        1.89       -2.69      2.69 o
  -2   8  16        1.00       -2.83      2.83 o
  -1   8  16       10.16       20.93      3.96 o
   0   8  16        0.87       -1.85      3.55 o
   1   8  16        0.53       -0.43      3.51 o
   2   8  16        1.67        6.27      4.53 o
   3   8  16       48.68       44.07     11.19 o
  -3   9  16        0.03        1.11      3.30 o
  -2   9  16        6.81       12.68      3.80 o
  -1   9  16        0.11        3.13      7.75 o
   0   9  16        7.03        7.97      4.45 o
   1   9  16       29.98       39.69     11.62 o
   2   9  16        4.41        5.07      4.13 o
   3   9  16        5.93        8.08      4.86 o
  -2  10  16        4.10        6.74      4.36 o
  -1  10  16        2.71        0.29      3.95 o
   0  10  16        2.93        9.23      4.76 o
   1  10  16       12.19        8.35     10.33 o
   2  10  16        0.08       -2.41      4.45 o
  -5   0  17        0.94       -3.09      3.55 o
  -3   0  17       13.77       16.06      4.36 o
  -1   0  17        0.29       -0.62      3.59 o
   1   0  17        4.00        5.20      3.02 o
   3   0  17        6.67        5.40      3.63 o
   5   0  17       47.92       49.83      6.29 o
  -5   1  17        6.74       11.62      3.23 o
  -4   1  17        0.18       -2.24      2.24 o
  -3   1  17        2.09        2.39      2.55 o
  -2   1  17        0.39        1.07      3.38 o
  -1   1  17       10.06       11.45      2.68 o
   0   1  17        1.80        2.21      2.14 o
   1   1  17        4.74        3.61      2.56 o
   2   1  17        0.00        1.94      2.53 o
   3   1  17       12.94       13.64      2.94 o
   4   1  17        3.08       -1.15      2.25 o
   5   1  17        4.63        8.07      2.71 o
  -5   2  17        0.01       -2.09      2.45 o
  -4   2  17        5.20        4.74      2.76 o
  -3   2  17        3.84        3.37      2.45 o
  -2   2  17        0.67        3.37      2.28 o
  -1   2  17        0.17        0.28      2.12 o
   0   2  17        0.10        0.77      2.07 o
   1   2  17        3.68        5.25      2.62 o
   2   2  17        0.02       -2.92      2.92 o
   3   2  17        9.31        6.41      2.16 o
   4   2  17        0.79        1.45      2.38 o
   5   2  17        0.14        0.71      2.81 o
  -5   3  17       22.15       20.92      3.46 o
  -4   3  17        0.23       -0.68      2.37 o
  -3   3  17        0.11        2.74      2.44 o
  -2   3  17        3.75        1.48      2.40 o
  -1   3  17        0.05       -0.73      2.08 o
   0   3  17       13.01       17.48      3.44 o
   1   3  17        3.72        5.15      2.83 o
   2   3  17        0.02        0.38      3.49 o
   3   3  17        4.20        4.06      2.87 o
   4   3  17        6.51       13.24      2.68 o
  -5   4  17        0.47       -1.28      2.45 o
  -4   4  17        8.43        4.00      2.68 o
  -3   4  17        0.05       -2.16      2.16 o
  -2   4  17        2.70        0.44      2.98 o
  -1   4  17        0.03       -3.40      3.40 o
   0   4  17       33.09       40.30      4.52 o
   1   4  17        0.14       -2.53      2.63 o
   2   4  17        0.64        0.06      2.53 o
   3   4  17       20.80       18.69      3.09 o
   4   4  17        1.24        0.49      2.37 o
  -5   5  17        7.04        8.48      3.17 o
  -4   5  17        0.24       -2.37      3.19 o
  -3   5  17        0.44        0.83      2.29 o
  -2   5  17        0.09       -0.90      2.87 o
  -1   5  17        6.43        4.77      4.08 o
   0   5  17        1.42        0.21      4.01 o
   1   5  17       11.20       12.21      3.32 o
   2   5  17       20.25       29.38      5.23 o
   3   5  17        0.17       -0.68      2.86 o
   4   5  17        3.08        3.12      2.43 o
  -4   6  17        6.60        3.17      5.08 o
  -3   6  17        0.18       -2.76      2.76 o
  -2   6  17       12.17        8.69      3.47 o
  -1   6  17       19.23       23.75      4.32 o
   0   6  17        0.14        0.63      2.83 o
   1   6  17        7.56        4.69      4.20 o
   2   6  17        5.29       12.63      4.34 o
   3   6  17        1.78        2.47      3.95 o
  -4   7  17        1.43        8.06      3.70 o
  -3   7  17        2.06        1.72      3.35 o
  -2   7  17       17.33       16.03      4.00 o
  -1   7  17       19.07       10.69      3.68 o
   0   7  17        5.92       -0.68      3.86 o
   1   7  17        1.98        2.63      3.95 o
   2   7  17       22.88       27.14     10.04 o
   3   7  17        1.33        4.11      4.16 o
  -3   8  17        7.38        4.42      5.31 o
  -2   8  17        0.12       -2.78      2.93 o
  -1   8  17       19.56       15.07      6.74 o
   0   8  17        1.53        3.83      4.16 o
   1   8  17        0.02       -3.63      3.63 o
   2   8  17       18.48       22.35      5.27 o
  -1   9  17       12.01        5.80      4.88 o
   0   9  17        8.89        7.93      4.65 o
   1   9  17        6.29       16.82      5.26 o
  -4   0  18        8.18        9.26      8.61 o
  -2   0  18        1.95        0.29      3.25 o
   0   0  18        2.99        1.43      4.88 o
   2   0  18       29.17       39.31      8.32 o
   4   0  18        1.20        4.27      4.13 o
  -4   1  18        0.27       -2.41      2.41 o
  -3   1  18        2.81       -1.11      2.28 o
  -2   1  18       14.20        9.93      2.75 o
  -1   1  18        8.09        7.71      2.56 o
   0   1  18        0.32       -0.78      2.36 o
   1   1  18        0.61        3.06      2.75 o
   2   1  18        0.01        0.61      3.95 o
   3   1  18        3.55        3.57      2.46 o
   4   1  18        0.68        1.01      4.47 o
  -4   2  18        1.04        0.83      2.60 o
  -3   2  18        2.85        0.41      2.54 o
  -2   2  18        8.38        9.00      2.63 o
  -1   2  18        3.12        1.79      3.11 o
   0   2  18        0.14        4.70      2.90 o
   1   2  18       18.43       14.12      3.52 o
   2   2  18       39.98       40.46      4.35 o
   3   2  18        1.81        1.15      2.53 o
  -4   3  18        3.57       -0.62      2.73 o
  -3   3  18       14.51        9.96      2.83 o
  -2   3  18        0.02       -0.19      2.26 o
  -1   3  18        4.22        3.89      3.68 o
   0   3  18        1.35        0.16      2.78 o
   1   3  18       20.44       27.33      4.19 o
   2   3  18       68.78       86.80      6.15 o
   3   3  18        0.99        3.32      3.00 o
  -4   4  18        1.66        6.17      2.91 o
  -3   4  18        1.66        3.08      2.50 o
  -2   4  18        6.43        8.28      3.45 o
  -1   4  18        0.00       -2.78      2.78 o
   0   4  18        3.91        9.65      3.36 o
   1   4  18        1.83        4.89      3.25 o
   2   4  18        3.07        7.39      3.95 o
   3   4  18       16.58       17.72      4.48 o
  -3   5  18        0.00       -2.87      2.87 o
  -2   5  18        1.71       -0.63      3.07 o
  -1   5  18        1.00       -1.14      2.91 o
   0   5  18        2.98        0.08      2.78 o
   1   5  18        0.55        2.67      3.86 o
   2   5  18        8.53        3.14      4.88 o
  -3   6  18        0.22        3.73      3.47 o
  -2   6  18        0.96        0.17      3.15 o
  -1   6  18       42.48       39.59     10.35 o
   0   6  18        8.36       12.78      3.89 o
   1   6  18        1.86        3.10      6.46 o
   2   6  18        0.00       -2.54      3.34 o
  -2   7  18        0.29        1.03      3.32 o
  -1   7  18        2.55        0.20      3.15 o
   0   7  18        5.93        4.14      5.31 o
   1   7  18        0.00       -3.23      3.23 o
  -3   0  19       12.70        8.54      4.00 o
  -1   0  19        3.41        8.86      3.98 o
   1   0  19       70.79       77.18     10.90 o
  -3   1  19        0.04       -1.78      2.50 o
  -2   1  19        2.02       -0.85      2.45 o
  -1   1  19        8.05        4.84      3.60 o
   0   1  19       15.66       12.86      4.34 o
   1   1  19        0.44       -0.77      3.47 o
   2   1  19        9.22       12.48      4.87 o
  -3   2  19        1.67        2.16      2.63 o
  -2   2  19        3.67        6.69      2.73 o
  -1   2  19        0.05       -2.75      2.75 o
   0   2  19        2.89        0.23      2.85 o
   1   2  19        3.23        2.52      3.08 o
   2   2  19        9.65       14.45      5.02 o
  -2   3  19        0.97       -1.33      3.02 o
  -1   3  19        0.01       -1.13      3.08 o
   0   3  19        0.50       -2.61      2.61 o
   1   3  19        0.01        2.17      3.07 o
   2   3  19        0.09       -0.37      2.91 o
  -2   4  19        9.91        3.00      3.52 o
  -1   4  19        0.10        3.59      3.35 o
   0   4  19        1.94        1.69      3.78 o
   1   4  19        2.07        0.56      3.18 o
  -1   5  19        1.69        3.20      3.36 o
   0   5  19        0.06       -2.83      2.83 o
 
